# Supplementary material for: 2-Chloro-5-({[5-(4-meth­oxy­phen­yl)-1,3,4-oxadiazol-2-yl]­sulfanyl}­meth­yl)pyridine
Source: Acta Crystallogr Sect E Struct Rep Online. 2011 Nov 30;67(Pt 12):o3490. doi: 10.1107/S1600536811050410 (PMC3239114; doi:10.1107/S1600536811050410)
Supplement: Supplementary file 2 [file e-67-o3490-Isup2.hkl]

# 
# h,k,l, Fc-squared, Fo-squared, sigma(Fo-squared) and status flag 
# 
data_I
_shelx_title ' Z in Pbca' 
_shelx_refln_list_code          4 
_shelx_F_calc_maximum      354.77 
_exptl_crystal_F_000      1440.00 
_reflns_d_resolution_high  0.8311 
 
loop_ 
 _symmetry_equiv_pos_as_xyz 
 'x, y, z' 
 '-x+1/2, -y, z+1/2' 
 '-x, y+1/2, -z+1/2' 
 'x+1/2, -y+1/2, -z' 
 '-x, -y, -z' 
 'x-1/2, y, -z-1/2' 
 'x, -y-1/2, z-1/2' 
 '-x-1/2, y-1/2, z' 
 
_cell_length_a    12.3109 
_cell_length_b     8.1229 
_cell_length_c    29.9559 
_cell_angle_alpha  90.000 
_cell_angle_beta   90.000 
_cell_angle_gamma  90.000 
 
_shelx_F_squared_multiplier     1.000 
 
loop_ 
 _refln_index_h 
 _refln_index_k 
 _refln_index_l 
 _refln_F_squared_calc 
 _refln_F_squared_meas 
 _refln_F_squared_sigma 
 _refln_observed_status 
   2   0   0    60077.64    49032.88    780.38 o 
   4   0   0    18030.81    16530.75    157.24 o 
   6   0   0    16885.26    16419.60    466.60 o 
   8   0   0      141.73      114.34     34.93 o 
  10   0   0     2287.69     2250.61    104.67 o 
  12   0   0        0.20       -3.07     28.88 o 
  14   0   0       23.01      -11.90     62.49 o 
   2   1   0    82736.05    74814.26   5266.81 o 
   4   1   0    28930.23    29388.84    699.69 o 
   6   1   0        9.57       22.83     19.37 o 
   8   1   0      300.45      296.69     41.91 o 
  10   1   0      853.16      861.62     84.17 o 
  12   1   0       62.42       58.18     29.73 o 
  14   1   0      838.43     1012.74     99.45 o 
   0   2   0    24355.46    24199.62    230.59 o 
   2   2   0    30099.72    31812.53   2227.10 o 
   4   2   0     1035.37     1252.04    162.44 o 
   6   2   0      311.14      437.72     71.63 o 
   8   2   0      118.78      105.74     24.67 o 
  10   2   0     1377.77     1325.43    136.67 o 
  12   2   0      490.01      419.89     74.94 o 
  14   2   0        7.09       90.29     38.86 o 
   2   3   0      157.69      170.82     39.28 o 
   4   3   0     3642.52     3957.56    282.60 o 
   6   3   0       45.11       60.84     37.21 o 
   8   3   0     1199.75     1190.32    144.29 o 
  10   3   0      237.23      275.60     57.68 o 
  12   3   0     1075.48      966.83    201.36 o 
  14   3   0      266.84      393.03     68.90 o 
   0   4   0     3789.97     3723.08    132.65 o 
   2   4   0      647.58      728.14     48.16 o 
   4   4   0     3935.25     3789.40    491.76 o 
   6   4   0     1798.27     1770.41    175.11 o 
   8   4   0      465.31      460.88     59.86 o 
  10   4   0     1075.84     1022.60     93.11 o 
  12   4   0      252.50      270.67     55.07 o 
   2   5   0     4491.45     4884.31    516.48 o 
   4   5   0      977.94      967.49    116.33 o 
   6   5   0      417.80      362.12     53.29 o 
   8   5   0      175.84      178.41     72.84 o 
  10   5   0        2.32      -16.42     44.51 o 
  12   5   0      100.10      167.87     89.71 o 
   0   6   0      202.88      298.32     52.14 o 
   2   6   0       55.29       64.86     28.13 o 
   4   6   0      670.94      626.74    188.38 o 
   6   6   0       48.76      -37.68     37.68 o 
   8   6   0       20.58       19.18     51.04 o 
  10   6   0      106.10      125.41    107.44 o 
   2   7   0       59.45       84.66     35.77 o 
   4   7   0      211.27      243.89     55.55 o 
   6   7   0       36.15       18.30     42.26 o 
   8   7   0        1.20       90.30     49.40 o 
  10   7   0       79.37       77.82     49.81 o 
   0   8   0      159.02      112.55     65.54 o 
   2   8   0        0.01      -35.86     42.64 o 
   4   8   0        0.24       48.86     33.71 o 
   6   8   0       34.67       67.96     47.39 o 
   8   8   0      202.93       70.36     72.11 o 
   2   9   0       22.13       81.07     54.88 o 
   4   9   0       14.49       24.55     45.91 o 
   1   1   1      128.96      141.98     15.96 o 
   2   1   1     2075.05     2097.75    153.48 o 
   3   1   1      538.77      581.89     78.57 o 
   4   1   1     3137.03     3086.57    155.43 o 
   5   1   1      634.28      706.04     42.47 o 
   6   1   1       65.54       20.81     16.99 o 
   7   1   1      688.53      607.72     48.42 o 
   8   1   1      140.10       47.28     40.69 o 
   9   1   1     1016.74     1029.41     70.00 o 
  10   1   1      206.16      239.78     72.72 o 
  11   1   1      157.52      161.79     46.43 o 
  12   1   1      111.93      174.89     56.34 o 
  13   1   1       53.88       83.70     56.89 o 
  14   1   1      131.71      123.73    125.95 o 
   0   2   1     7366.79     8283.49    135.94 o 
   1   2   1    15072.00    16579.52   1255.46 o 
   2   2   1      826.33      886.55     37.20 o 
   3   2   1      681.47      734.83     73.57 o 
   4   2   1      954.09     1012.12     46.85 o 
   5   2   1      297.60      290.95     32.73 o 
   6   2   1     1990.18     2164.04     80.70 o 
   7   2   1     2285.55     2266.46    125.22 o 
   8   2   1       74.81       89.13     27.34 o 
   9   2   1       45.00      147.24     52.74 o 
  10   2   1        2.33       15.50     46.41 o 
  11   2   1      178.43      249.68     65.72 o 
  12   2   1      169.51      220.46    126.14 o 
  13   2   1       57.04      119.52     44.84 o 
  14   2   1       15.14       -0.06     77.53 o 
   1   3   1      346.61      351.85     53.66 o 
   2   3   1        0.61       -3.83     14.50 o 
   3   3   1     1145.53     1191.45     52.59 o 
   4   3   1        5.77       49.59     18.54 o 
   5   3   1       80.38      129.07     27.08 o 
   6   3   1      439.00      379.01     43.68 o 
   7   3   1      636.31      724.99    126.32 o 
   8   3   1       70.10       43.25     38.43 o 
   9   3   1      703.17      679.02     64.00 o 
  10   3   1      246.69      243.82     68.09 o 
  11   3   1       12.74      -14.60     40.98 o 
  12   3   1      428.52      479.89     68.10 o 
  13   3   1        0.95        0.00     42.29 o 
  14   3   1       32.76       67.13     44.01 o 
   0   4   1       11.87       53.72     21.93 o 
   1   4   1      978.73     1132.20    142.16 o 
   2   4   1     2632.40     2485.95    261.10 o 
   3   4   1       25.18        1.88     25.28 o 
   4   4   1     1378.71     1319.05    250.63 o 
   5   4   1     3045.77     3099.04    403.44 o 
   6   4   1       38.89       32.84     46.23 o 
   7   4   1      405.33      405.48     71.38 o 
   8   4   1       26.38        4.24     39.24 o 
   9   4   1        0.04       12.90     84.11 o 
  10   4   1      696.62      708.21    124.61 o 
  11   4   1      341.20      458.07     89.84 o 
  12   4   1       42.49       86.73     88.74 o 
  13   4   1       93.62      208.87     42.47 o 
   1   5   1      963.02      895.29     57.23 o 
   2   5   1      317.49      380.33     50.13 o 
   3   5   1      997.18     1088.79    113.04 o 
   4   5   1       15.24       21.19     27.56 o 
   5   5   1      536.73      501.93     90.69 o 
   6   5   1       17.16      -11.34     30.27 o 
   7   5   1       51.28       76.23     41.84 o 
   8   5   1      457.29      421.25     66.14 o 
   9   5   1     2207.77     2295.97    237.17 o 
  10   5   1       10.18      -15.03     44.17 o 
  11   5   1        4.22      -10.56     52.90 o 
  12   5   1        1.25        9.50     70.04 o 
   0   6   1      576.08      384.07     75.89 o 
   1   6   1      353.34      354.80     47.66 o 
   2   6   1      131.39      147.58     36.48 o 
   3   6   1      162.47      225.99     72.36 o 
   4   6   1     1006.14     1016.08    227.12 o 
   5   6   1     1456.55     1519.67    166.76 o 
   6   6   1      284.17      297.04     61.33 o 
   7   6   1        7.59       21.60     52.26 o 
   8   6   1       26.16       80.37     32.84 o 
   9   6   1       95.37      154.85     54.51 o 
  10   6   1        6.18      -23.43     46.72 o 
  11   6   1        6.89       29.24     70.71 o 
   1   7   1     1053.50      939.85     81.55 o 
   2   7   1      242.87      242.40    140.45 o 
   3   7   1       13.92       40.20     30.27 o 
   4   7   1      241.44      240.53     46.15 o 
   5   7   1        2.64      -48.72     48.72 o 
   6   7   1       45.95       18.42    118.58 o 
   7   7   1        0.42        4.33     42.51 o 
   8   7   1      587.55      541.01    166.40 o 
   9   7   1      250.89      154.18     87.34 o 
  10   7   1      285.95      309.53    107.13 o 
   0   8   1      386.13      317.44     87.46 o 
   1   8   1      205.66      154.30     53.45 o 
   2   8   1      588.74      578.08    181.74 o 
   3   8   1      128.77       63.96     49.56 o 
   4   8   1       11.61      -26.02     44.82 o 
   5   8   1      475.51      460.80     89.90 o 
   6   8   1      246.96      284.80     55.43 o 
   7   8   1        0.88       42.75     62.37 o 
   8   8   1      285.59      336.58     67.01 o 
   1   9   1      166.25      120.91     46.67 o 
   2   9   1        0.23       39.95     48.91 o 
   3   9   1      204.39       93.18     60.03 o 
   4   9   1       13.48       24.73     51.01 o 
   5   9   1        9.54      -20.95     54.61 o 
   0   0   2     7117.51     5970.51     59.69 o 
   1   0   2      505.69      533.87     19.03 o 
   2   0   2        5.25        2.52     13.15 o 
   3   0   2     2898.65     2733.78     57.40 o 
   4   0   2     5662.85     5566.58     93.36 o 
   5   0   2     2422.79     2292.63     68.94 o 
   6   0   2     3238.45     3416.77    131.98 o 
   7   0   2     7565.37     7505.61    182.72 o 
   8   0   2     8491.74     7864.71    170.07 o 
   9   0   2      113.05      113.10     38.80 o 
  10   0   2     2302.37     1983.17    104.27 o 
  11   0   2      247.77      281.29     41.15 o 
  12   0   2       81.67      105.93     65.84 o 
  13   0   2       84.59       73.10     46.16 o 
  14   0   2        0.13       61.52     42.30 o 
   1   1   2      504.55      518.86     23.30 o 
   2   1   2     1530.34     1435.75     39.56 o 
   3   1   2      223.75      190.81     20.69 o 
   4   1   2     7061.40     6917.61    138.32 o 
   5   1   2      752.14      751.02     64.44 o 
   6   1   2     2446.88     2281.20     76.44 o 
   7   1   2      494.90      562.63     57.62 o 
   8   1   2     4418.94     4075.25    286.99 o 
   9   1   2      376.86      549.46     49.19 o 
  10   1   2     1011.15      917.08     69.26 o 
  11   1   2       15.70       58.53     37.13 o 
  12   1   2       44.52       60.06     66.57 o 
  13   1   2      379.77      312.65     57.35 o 
  14   1   2      523.87      555.53     76.79 o 
   0   2   2    15360.53    17154.72    198.55 o 
   1   2   2        0.66      -11.96     17.66 o 
   2   2   2     4629.79     4946.71    427.99 o 
   3   2   2      119.37      151.88     18.86 o 
   4   2   2     5983.47     6299.69    384.44 o 
   5   2   2     3258.35     3304.38    204.52 o 
   6   2   2     4236.81     4203.69    131.44 o 
   7   2   2     1227.54     1372.37     68.84 o 
   8   2   2      539.99      555.18     65.29 o 
   9   2   2      577.65      578.00    117.73 o 
  10   2   2     3293.62     3418.61    217.98 o 
  11   2   2       45.78       40.72     36.62 o 
  12   2   2       68.55       44.57     42.70 o 
  13   2   2       32.86       98.63     26.75 o 
  14   2   2        0.08       44.29     40.44 o 
   1   3   2      133.90       92.42     41.17 o 
   2   3   2      203.28      251.43     37.88 o 
   3   3   2        7.78       27.34     34.29 o 
   4   3   2     2597.80     2669.85    161.04 o 
   5   3   2        1.24       -2.70     20.36 o 
   6   3   2     2223.05     2105.24    142.64 o 
   7   3   2      694.01      729.79     55.55 o 
   8   3   2      936.23      791.27     95.50 o 
   9   3   2     1562.14     1531.34    108.96 o 
  10   3   2       33.12       12.28     81.13 o 
  11   3   2      972.50      946.07     81.73 o 
  12   3   2      479.49      412.48    133.99 o 
  13   3   2       10.45      -48.70     48.70 o 
  14   3   2      217.19       54.49     67.12 o 
   0   4   2      201.74      275.42     43.12 o 
   1   4   2     1943.94     2007.48    144.59 o 
   2   4   2     3125.90     3338.24    409.41 o 
   3   4   2     1547.11     1777.68    242.41 o 
   4   4   2      459.27      432.03    136.49 o 
   5   4   2       19.90       76.92     26.62 o 
   6   4   2      230.98      262.35     40.57 o 
   7   4   2      167.58      142.35     39.43 o 
   8   4   2     1076.38     1013.00     77.31 o 
   9   4   2     1106.31     1037.67    169.81 o 
  10   4   2      703.76      843.59     77.22 o 
  11   4   2      772.87      826.49    175.11 o 
  12   4   2      252.30      379.16     72.05 o 
  13   4   2      193.59      199.63     54.91 o 
   1   5   2      180.38      217.66     32.67 o 
   2   5   2      202.35      251.65     32.70 o 
   3   5   2       43.11       35.17     26.26 o 
   4   5   2      672.25      786.75     58.64 o 
   5   5   2      519.35      519.41     73.15 o 
   6   5   2      287.50      291.89     48.05 o 
   7   5   2      148.44      120.93     43.04 o 
   8   5   2     1440.37     1369.78     94.62 o 
   9   5   2     1014.68     1230.78     88.10 o 
  10   5   2      226.22      313.43     55.26 o 
  11   5   2      614.88      603.51     70.49 o 
  12   5   2      158.38      221.74     69.43 o 
   0   6   2     1886.27     1648.97    130.22 o 
   1   6   2      420.49      384.47     50.43 o 
   2   6   2        0.02       46.05     26.04 o 
   3   6   2       21.47       36.96     31.98 o 
   4   6   2      819.06      793.50     73.33 o 
   5   6   2      277.26      222.28    108.47 o 
   6   6   2      192.62      162.73     43.67 o 
   7   6   2        0.24      -15.27     47.81 o 
   8   6   2       12.10       28.31     41.36 o 
   9   6   2      250.22      311.29     67.48 o 
  10   6   2      649.50      533.58     77.60 o 
  11   6   2       49.49       78.35     49.14 o 
   1   7   2       63.69       -2.89     41.27 o 
   2   7   2       50.67       90.06     43.97 o 
   3   7   2      333.14      222.68     50.63 o 
   4   7   2       85.33       70.11     39.53 o 
   5   7   2      155.79       69.32     45.27 o 
   6   7   2      331.74      356.83     59.85 o 
   7   7   2      121.05      147.69     57.67 o 
   8   7   2       61.45       25.76     75.52 o 
   9   7   2       51.01      116.71     55.36 o 
  10   7   2      138.98       80.37     60.35 o 
   0   8   2       23.59      164.32     54.33 o 
   1   8   2      586.09      495.13     70.93 o 
   2   8   2      361.64      191.05     59.31 o 
   3   8   2      139.03      138.73     45.92 o 
   4   8   2      112.34      -47.30     48.90 o 
   5   8   2       10.98       -7.21     80.03 o 
   6   8   2        2.72      -46.55     46.55 o 
   7   8   2       14.84       32.25     58.74 o 
   8   8   2        0.16       27.24    125.28 o 
   1   9   2       54.45       56.91     52.66 o 
   2   9   2       36.20      -32.03     47.31 o 
   3   9   2       32.48      -13.54     87.40 o 
   4   9   2       43.79       -6.67     55.92 o 
   5   9   2        6.29       -6.92     57.68 o 
   1   1   3      824.25      868.11     55.18 o 
   2   1   3     2911.65     2985.17    101.77 o 
   3   1   3        9.38       27.89     19.19 o 
   4   1   3      392.30      453.60     82.71 o 
   5   1   3     3192.69     3179.50    269.57 o 
   6   1   3      234.93      252.64     33.58 o 
   7   1   3     1377.34     1377.66     92.03 o 
   8   1   3     1934.54     1957.76     89.62 o 
   9   1   3      110.67      137.86     30.94 o 
  10   1   3      164.00      149.42     45.04 o 
  11   1   3       89.10      162.44     40.35 o 
  12   1   3      160.94      143.77     51.37 o 
  13   1   3        0.82      -40.88     40.88 o 
  14   1   3       31.47       48.29     69.68 o 
   0   2   3      770.18      791.29     48.97 o 
   1   2   3     8199.09     8909.00    522.39 o 
   2   2   3     4624.52     4868.72    409.72 o 
   3   2   3     1141.25     1167.35     70.71 o 
   4   2   3     1283.50     1323.80    152.69 o 
   5   2   3     2521.44     2630.43    200.38 o 
   6   2   3     4533.47     4488.27    150.38 o 
   7   2   3      881.19      866.08     57.80 o 
   8   2   3       40.14       66.16     26.98 o 
   9   2   3      661.00      534.41     85.94 o 
  10   2   3      718.53      718.17     68.05 o 
  11   2   3      994.32      918.24     88.10 o 
  12   2   3        8.11       56.37     31.01 o 
  13   2   3        0.27      -39.63     52.93 o 
  14   2   3      110.46      148.37     55.16 o 
   1   3   3     1347.87     1416.61     53.25 o 
   2   3   3        5.04        5.13     24.18 o 
   3   3   3     2508.95     2624.55    197.52 o 
   4   3   3     1830.48     2041.43    247.40 o 
   5   3   3        1.25       -2.01     19.46 o 
   6   3   3     1874.73     1878.26     81.08 o 
   7   3   3      100.34      129.85     61.33 o 
   8   3   3      281.02      303.49     43.41 o 
   9   3   3     1963.90     1999.01    124.68 o 
  10   3   3      825.24      823.90     69.45 o 
  11   3   3       64.22       43.19     47.30 o 
  12   3   3        4.35      -19.27     72.23 o 
  13   3   3      422.29      496.54     67.71 o 
  14   3   3       22.96       13.40     48.48 o 
   0   4   3      118.27      109.63     35.45 o 
   1   4   3      315.21      347.35     73.88 o 
   2   4   3      147.15      177.23     62.49 o 
   3   4   3      550.64      547.95    165.73 o 
   4   4   3        7.11       43.56     38.98 o 
   5   4   3      598.50      603.69    183.14 o 
   6   4   3      293.70      285.32     41.95 o 
   7   4   3      522.76      589.02    177.91 o 
   8   4   3        7.03       -7.82     32.33 o 
   9   4   3      410.40      458.61     53.19 o 
  10   4   3       30.67       82.53     32.75 o 
  11   4   3        1.53       28.80     48.72 o 
  12   4   3       82.64       15.05     48.17 o 
  13   4   3      244.73      190.20     77.41 o 
   1   5   3     2702.94     2797.51    235.71 o 
   2   5   3       34.37       18.59     24.11 o 
   3   5   3      152.95      193.49     32.87 o 
   4   5   3      114.54      115.14     56.64 o 
   5   5   3      612.96      620.11    134.24 o 
   6   5   3        1.88      -33.68     33.68 o 
   7   5   3      488.71      580.54    119.32 o 
   8   5   3      101.25      155.35     49.34 o 
   9   5   3        0.09       11.01     84.17 o 
  10   5   3        0.25       53.12     42.94 o 
  11   5   3      901.73      803.78    273.65 o 
  12   5   3        0.20      -26.95     70.53 o 
   0   6   3        0.03      -35.93     50.31 o 
   1   6   3     2514.96     2292.06    142.89 o 
   2   6   3       55.52       76.27     30.51 o 
   3   6   3        0.47       28.37     30.64 o 
   4   6   3      183.37      169.93     43.14 o 
   5   6   3     1612.87     1530.48    244.11 o 
   6   6   3      103.19       61.70     67.42 o 
   7   6   3        5.43       15.72     37.91 o 
   8   6   3      144.49      225.98     47.55 o 
   9   6   3       23.42      -11.04     66.51 o 
  10   6   3       16.78       53.75     45.09 o 
  11   6   3        0.06       32.26     52.02 o 
   1   7   3      848.31      815.55     71.73 o 
   2   7   3        4.37       31.25     34.48 o 
   3   7   3      223.11      275.12     54.08 o 
   4   7   3       20.24        9.00     47.14 o 
   5   7   3      477.47      398.41     66.29 o 
   6   7   3        5.20       66.78     31.46 o 
   7   7   3        7.14      -38.01     87.64 o 
   8   7   3      538.52      492.27     75.02 o 
   9   7   3      500.77      489.55    172.36 o 
  10   7   3       95.17       74.72     59.57 o 
   0   8   3       12.08      -66.02     66.02 o 
   1   8   3        0.25       17.98     46.15 o 
   2   8   3        6.72       14.10     45.05 o 
   3   8   3      792.72      798.55    116.51 o 
   4   8   3       24.57      100.27     38.92 o 
   5   8   3      137.48      128.45     57.04 o 
   6   8   3        0.92        2.19     51.98 o 
   7   8   3        0.10       50.60     49.41 o 
   8   8   3      105.90      117.44     50.96 o 
   1   9   3      139.76      102.68     52.62 o 
   2   9   3        0.98       50.25     61.52 o 
   3   9   3      121.96      163.42     57.61 o 
   4   9   3      161.64      214.04     60.35 o 
   5   9   3      209.82      146.96     59.91 o 
   0   0   4     1210.20      993.75     38.37 o 
   1   0   4     9467.76     9318.52     80.58 o 
   2   0   4    39897.22    37490.32    604.07 o 
   3   0   4    20983.86    19542.31    156.29 o 
   4   0   4      570.66      561.18     31.67 o 
   5   0   4        9.50        1.88     15.41 o 
   6   0   4        5.79       49.13     43.67 o 
   7   0   4     3561.91     3626.79    108.47 o 
   8   0   4       43.36       78.26     56.34 o 
   9   0   4        6.38      -26.56     35.81 o 
  10   0   4     1028.02      884.78    154.28 o 
  11   0   4      324.60      244.45     49.83 o 
  12   0   4       85.83       76.22     33.88 o 
  13   0   4       37.28      -18.28     44.75 o 
  14   0   4      106.87      133.19     53.21 o 
   1   1   4     7808.43     7983.83    207.93 o 
   2   1   4     5379.74     5460.28    264.88 o 
   3   1   4     1844.84     1954.96     52.93 o 
   4   1   4     1961.65     2014.45     71.08 o 
   5   1   4     2945.04     3025.03     82.21 o 
   6   1   4      350.59      300.98     47.87 o 
   7   1   4      277.79      306.76     37.37 o 
   8   1   4        1.18       43.79     51.04 o 
   9   1   4      747.36      670.40    101.17 o 
  10   1   4        0.13        8.08     32.42 o 
  11   1   4      217.12      160.68     40.62 o 
  12   1   4       63.17       47.79     42.68 o 
  13   1   4      129.99       94.21     80.52 o 
  14   1   4      340.62      348.07     82.95 o 
   0   2   4    73719.77    74605.24    430.97 o 
   1   2   4    50915.64    52386.13    261.07 o 
   2   2   4     2003.54     1880.94    101.96 o 
   3   2   4     9080.82     9434.62    373.66 o 
   4   2   4       19.47       -4.64     17.37 o 
   5   2   4      782.36      783.92     90.02 o 
   6   2   4      727.07      812.59     49.96 o 
   7   2   4     4000.56     4118.08    118.82 o 
   8   2   4      982.41     1204.48    216.95 o 
   9   2   4      923.41      934.39     70.41 o 
  10   2   4        0.78      -37.66     38.49 o 
  11   2   4       22.42       42.70     36.10 o 
  12   2   4      201.78      296.34     90.08 o 
  13   2   4       49.88      189.34     47.51 o 
  14   2   4       15.50      130.30     40.14 o 
   1   3   4       54.66       67.94     25.15 o 
   2   3   4    11755.18    13091.10   1026.09 o 
   3   3   4     5652.69     6481.49    530.19 o 
   4   3   4     4453.87     4701.20    492.61 o 
   5   3   4      314.38      284.56     37.23 o 
   6   3   4      591.55      577.41     97.69 o 
   7   3   4      134.67      112.42     39.65 o 
   8   3   4        9.05       -4.90     66.08 o 
   9   3   4      780.27      706.47     96.41 o 
  10   3   4      554.17      481.34    126.38 o 
  11   3   4       24.98       14.62     38.03 o 
  12   3   4        1.21       63.34     40.10 o 
  13   3   4       51.08       62.18     61.76 o 
  14   3   4      331.90      324.26    109.75 o 
   0   4   4     8142.86     7817.44    199.89 o 
   1   4   4      425.52      391.19     39.36 o 
   2   4   4      574.48      559.86    102.02 o 
   3   4   4      694.75      656.46     48.92 o 
   4   4   4      810.24      845.41     53.02 o 
   5   4   4     9980.17    10449.32   1288.78 o 
   6   4   4     1327.92     1269.26    164.02 o 
   7   4   4      347.06      414.07     45.03 o 
   8   4   4      434.30      507.04     57.03 o 
   9   4   4       17.76       30.98     44.77 o 
  10   4   4      313.60      436.58    151.84 o 
  11   4   4        0.92       -5.01     39.46 o 
  12   4   4      125.80      142.40     52.31 o 
  13   4   4       57.69       23.14     84.84 o 
   1   5   4     1408.96     1513.59     74.75 o 
   2   5   4      640.66      888.38    130.03 o 
   3   5   4      103.90      167.82     31.17 o 
   4   5   4     3460.45     3743.75    253.31 o 
   5   5   4        0.39       15.90     50.61 o 
   6   5   4      138.40      184.47     40.22 o 
   7   5   4      300.51      350.48     54.02 o 
   8   5   4      570.62      528.90     98.06 o 
   9   5   4      355.07      355.85     63.68 o 
  10   5   4        4.81       43.42     33.46 o 
  11   5   4        0.27      -40.31    106.46 o 
  12   5   4      457.74      347.47     75.54 o 
   0   6   4      727.95      833.08     85.39 o 
   1   6   4      496.93      477.97     53.49 o 
   2   6   4      928.19      887.81     66.70 o 
   3   6   4     1624.31     1635.00    304.71 o 
   4   6   4      165.50      177.22     36.49 o 
   5   6   4       29.12       32.27     37.16 o 
   6   6   4       10.30       32.19     27.33 o 
   7   6   4      452.98      432.75    181.87 o 
   8   6   4      399.35      370.45     57.84 o 
   9   6   4      393.20      408.38    115.36 o 
  10   6   4      282.58      215.30     65.68 o 
  11   6   4       33.58      -19.50     53.82 o 
   1   7   4       12.45      -35.62     35.62 o 
   2   7   4        0.54       28.86     33.60 o 
   3   7   4      647.52      553.39     65.12 o 
   4   7   4      126.85      167.37     66.08 o 
   5   7   4       44.51      102.19     88.98 o 
   6   7   4      176.45      266.03     54.95 o 
   7   7   4      424.84      300.98     73.47 o 
   8   7   4       96.52       75.96     59.34 o 
   9   7   4       30.08       13.79     53.71 o 
  10   7   4       11.03      -18.04     48.55 o 
   0   8   4      287.77      310.87     95.01 o 
   1   8   4       93.67       78.56     49.31 o 
   2   8   4        1.08       24.73     33.54 o 
   3   8   4       25.57       -7.32     59.32 o 
   4   8   4       38.18       24.84     38.92 o 
   5   8   4      163.09      247.90     58.43 o 
   6   8   4        6.64       43.57     43.99 o 
   7   8   4        5.71       15.71     88.25 o 
   8   8   4      139.58       48.96     69.13 o 
   1   9   4       66.73       82.32     49.00 o 
   2   9   4      118.36      137.84     86.55 o 
   3   9   4      126.82       62.78     94.40 o 
   4   9   4        2.35       22.96     52.87 o 
   5   9   4        8.82       46.74     56.80 o 
   1   1   5      822.68      810.31     31.05 o 
   2   1   5    10625.97    10459.64    111.37 o 
   3   1   5      334.49      291.99     39.10 o 
   4   1   5     1934.85     1972.82     60.90 o 
   5   1   5        8.86      -18.19     28.75 o 
   6   1   5       46.23       34.63     24.47 o 
   7   1   5        0.15      -21.44     21.44 o 
   8   1   5       11.79       40.26     18.88 o 
   9   1   5      222.26      277.87     47.51 o 
  10   1   5      855.87      817.10    127.90 o 
  11   1   5       92.68      109.97     43.79 o 
  12   1   5      657.27      623.82     73.13 o 
  13   1   5      104.96      139.01     51.02 o 
  14   1   5      130.57       36.71     49.29 o 
   0   2   5   125859.18   116927.52   2318.21 o 
   1   2   5    16383.16    17214.20    185.58 o 
   2   2   5     2649.98     2878.55    213.60 o 
   3   2   5     1366.79     1396.88    118.52 o 
   4   2   5      130.58      181.85     26.11 o 
   5   2   5       90.89      125.11     21.63 o 
   6   2   5        7.03       -4.56     21.07 o 
   7   2   5      407.35      441.67     46.17 o 
   8   2   5      321.36      298.98     60.91 o 
   9   2   5        9.87       46.49     28.28 o 
  10   2   5        5.28       33.37     43.12 o 
  11   2   5        0.27       54.84     32.65 o 
  12   2   5       45.75       97.49     38.70 o 
  13   2   5        1.18       17.75     30.82 o 
  14   2   5       60.83       19.63     51.98 o 
   1   3   5      193.93      200.63     26.79 o 
   2   3   5      739.94      781.01     65.29 o 
   3   3   5      494.05      480.78     41.60 o 
   4   3   5     2810.24     2951.90    236.01 o 
   5   3   5      784.66      744.25     49.74 o 
   6   3   5        0.98       -1.67     20.72 o 
   7   3   5      150.43      173.91     36.08 o 
   8   3   5       71.99       27.04     33.48 o 
   9   3   5       48.06       77.87    115.90 o 
  10   3   5        0.37        8.83     34.82 o 
  11   3   5       87.21       37.45     71.20 o 
  12   3   5       11.85       20.46     36.57 o 
  13   3   5        1.20       11.05     37.97 o 
   0   4   5      777.64      887.53     68.95 o 
   1   4   5     1111.95     1154.45     58.28 o 
   2   4   5     1361.88     1516.11    224.87 o 
   3   4   5      480.71      488.75     88.98 o 
   4   4   5      547.85      468.73     47.06 o 
   5   4   5      292.95      298.37     40.87 o 
   6   4   5      113.13       98.34     33.74 o 
   7   4   5      143.95      195.14     59.20 o 
   8   4   5       29.63       40.74     35.83 o 
   9   4   5      131.17      157.21     36.43 o 
  10   4   5       89.98      125.71     32.64 o 
  11   4   5       36.79       23.82     49.21 o 
  12   4   5       36.30       76.09     36.63 o 
  13   4   5        0.12      -12.60     47.27 o 
   1   5   5      122.26      125.72     51.16 o 
   2   5   5       51.24       31.22     52.62 o 
   3   5   5      358.73      341.68     47.75 o 
   4   5   5      450.40      441.69     47.75 o 
   5   5   5       75.15       -6.74     58.41 o 
   6   5   5        1.53       35.63     28.08 o 
   7   5   5       34.25       30.07     33.17 o 
   8   5   5      422.61      413.72     57.23 o 
   9   5   5     1130.65     1076.70     96.29 o 
  10   5   5       85.34      136.92     40.38 o 
  11   5   5       51.01       68.38     51.57 o 
  12   5   5        4.82       40.33     36.71 o 
   0   6   5      542.71      549.13     81.25 o 
   1   6   5      333.34      275.72     44.22 o 
   2   6   5      499.47      467.87     55.78 o 
   3   6   5     1712.10     1762.10    120.78 o 
   4   6   5       56.82       10.98     44.71 o 
   5   6   5      101.70       48.69     47.02 o 
   6   6   5        0.16       18.01     32.81 o 
   7   6   5     1047.46     1063.01    195.27 o 
   8   6   5      306.88      274.99    155.43 o 
   9   6   5      119.54      191.51     56.76 o 
  10   6   5       61.70       39.28     50.49 o 
  11   6   5        6.61      -54.90     55.57 o 
   1   7   5      360.88      311.30     61.81 o 
   2   7   5      755.45      571.18     77.17 o 
   3   7   5      826.17      815.62     73.40 o 
   4   7   5        0.78       -0.12     37.02 o 
   5   7   5       45.98        0.04     54.94 o 
   6   7   5      170.87      146.84     68.70 o 
   7   7   5      582.92      610.67     70.85 o 
   8   7   5        2.33      -14.66     50.50 o 
   9   7   5      176.12      116.46     58.92 o 
  10   7   5       54.78       86.10     57.20 o 
   0   8   5      208.89      229.62     79.42 o 
   1   8   5      289.36      251.21     78.45 o 
   2   8   5        5.17       17.77     37.55 o 
   3   8   5       53.82      101.12     54.12 o 
   4   8   5      175.94      139.97    111.46 o 
   5   8   5     1335.68     1513.20    128.94 o 
   6   8   5      244.25      292.76     71.56 o 
   7   8   5       21.04       94.70    120.78 o 
   8   8   5        2.24        5.06     60.18 o 
   1   9   5      175.59      171.87     60.94 o 
   2   9   5      223.49      137.24     61.94 o 
   3   9   5      297.71      323.75     59.95 o 
   4   9   5      213.22      226.26    129.06 o 
   5   9   5      122.91        2.36     71.12 o 
   0   0   6      669.58      605.16     38.25 o 
   1   0   6    11047.41    10814.16    102.15 o 
   2   0   6       51.89       40.96     16.57 o 
   3   0   6     2971.13     2950.98     66.78 o 
   4   0   6    10914.24    10904.27    212.44 o 
   5   0   6       20.44      -30.64     30.64 o 
   6   0   6    11015.29    11091.40    174.28 o 
   7   0   6     1745.09     1654.31     76.81 o 
   8   0   6      123.33      144.26     29.30 o 
   9   0   6       47.45       27.95     31.57 o 
  10   0   6     1666.28     1591.81     97.16 o 
  11   0   6       21.75       23.90     43.63 o 
  12   0   6     1273.56     1264.22    212.87 o 
  13   0   6      414.97      306.36     92.33 o 
  14   0   6       93.42      112.26     63.83 o 
   1   1   6     3392.21     3403.96     85.27 o 
   2   1   6      812.78      781.61     47.99 o 
   3   1   6     1165.32     1116.47     43.48 o 
   4   1   6     3026.96     3163.35     78.29 o 
   5   1   6     1311.21     1353.36    138.26 o 
   6   1   6     6523.43     6289.69    460.88 o 
   7   1   6      271.83      286.18     34.16 o 
   8   1   6      597.44      604.05     57.75 o 
   9   1   6      771.28      700.28     77.47 o 
  10   1   6      135.38      198.58     39.56 o 
  11   1   6      103.98      137.59     33.91 o 
  12   1   6      131.04      163.78     51.05 o 
  13   1   6      162.22      230.52     92.94 o 
  14   1   6      374.00      323.59     72.78 o 
   0   2   6     1635.70     1800.27     79.54 o 
   1   2   6    28865.16    29581.94    463.13 o 
   2   2   6     4421.19     4669.33     88.46 o 
   3   2   6     1905.36     2131.27    136.80 o 
   4   2   6      212.25      195.50     27.26 o 
   5   2   6    10136.47    10072.67    161.02 o 
   6   2   6      603.24      630.69     73.94 o 
   7   2   6       10.07      -15.54     26.82 o 
   8   2   6     4441.98     4304.81    134.78 o 
   9   2   6       32.19       38.39     35.14 o 
  10   2   6      397.66      352.94     53.68 o 
  11   2   6      168.20      204.88     67.79 o 
  12   2   6      618.63      571.85     75.98 o 
  13   2   6       77.34       67.85     46.95 o 
  14   2   6       18.39      -59.20     59.20 o 
   1   3   6     3464.09     3842.05    157.63 o 
   2   3   6       12.47       26.29     19.98 o 
   3   3   6      117.05      128.30     26.68 o 
   4   3   6     1662.31     1604.58     68.27 o 
   5   3   6      164.70      235.46     39.89 o 
   6   3   6     1236.75     1104.60     65.69 o 
   7   3   6      330.13      226.67     60.11 o 
   8   3   6     1402.24     1440.69    206.59 o 
   9   3   6      940.41      746.51     73.21 o 
  10   3   6      469.58      426.87     66.02 o 
  11   3   6        2.17       43.42     56.58 o 
  12   3   6        5.72      -28.13     44.10 o 
  13   3   6       56.32       92.89     81.31 o 
   0   4   6      957.30     1006.78     76.74 o 
   1   4   6     3246.77     3562.44    138.50 o 
   2   4   6      254.68      253.81     33.84 o 
   3   4   6     4621.08     4723.92    360.14 o 
   4   4   6      186.09      126.40     75.34 o 
   5   4   6      294.68      356.81     48.79 o 
   6   4   6       94.73      114.10     27.27 o 
   7   4   6        0.39      -26.80     30.50 o 
   8   4   6     1122.33     1156.33    121.02 o 
   9   4   6        3.71       -8.93     39.81 o 
  10   4   6      221.40      264.26     49.85 o 
  11   4   6       27.92       37.69     49.46 o 
  12   4   6       27.28      -19.41     47.42 o 
  13   4   6       67.21       87.67     59.69 o 
   1   5   6      238.45      263.62     37.78 o 
   2   5   6       20.79       59.50     20.64 o 
   3   5   6        0.80       20.18     26.38 o 
   4   5   6     1022.21     1210.18    149.52 o 
   5   5   6      253.18      191.33     58.65 o 
   6   5   6     1385.47     1291.92    306.05 o 
   7   5   6        0.52      -27.62     38.61 o 
   8   5   6      953.34      981.25     81.13 o 
   9   5   6       40.82       71.61     39.28 o 
  10   5   6       73.93      104.11     48.26 o 
  11   5   6      132.65      119.10     51.23 o 
  12   5   6      269.30      279.17     66.90 o 
   0   6   6      142.27       44.46     51.40 o 
   1   6   6       32.51      -10.39     33.50 o 
   2   6   6     1407.26     1347.75     85.70 o 
   3   6   6        3.31       -0.34     37.33 o 
   4   6   6       32.61       43.00     35.39 o 
   5   6   6      299.49      193.79     86.00 o 
   6   6   6      157.97      132.51     41.61 o 
   7   6   6      360.73      305.72     67.54 o 
   8   6   6      336.80      374.44     62.67 o 
   9   6   6      122.62      123.67     48.97 o 
  10   6   6       66.78      105.19     52.30 o 
  11   6   6       62.66       98.00     49.15 o 
   1   7   6        0.48       30.94     33.08 o 
   2   7   6        0.33      -12.27     33.99 o 
   3   7   6       14.13       65.66     56.03 o 
   4   7   6      384.10      259.50     63.38 o 
   5   7   6       36.37       41.08     45.61 o 
   6   7   6       36.50       44.83     46.62 o 
   7   7   6      280.75      333.24     54.23 o 
   8   7   6       35.53      101.38     94.71 o 
   9   7   6      139.32      159.43     62.67 o 
  10   7   6      314.47      417.21    110.12 o 
   0   8   6       63.56      242.04     62.25 o 
   1   8   6      305.23      337.70     54.28 o 
   2   8   6        0.01      -51.33     51.33 o 
   3   8   6      230.72      191.66     65.29 o 
   4   8   6       50.02      131.44     67.85 o 
   5   8   6       27.08      -38.69     60.20 o 
   6   8   6       16.67      107.05     41.29 o 
   7   8   6      175.32      267.11    152.39 o 
   8   8   6       33.37      -22.90     60.66 o 
   1   9   6       51.22       75.61     68.03 o 
   2   9   6        8.46       74.78     53.00 o 
   3   9   6      287.11      274.65     63.16 o 
   4   9   6       20.24        0.00     51.01 o 
   5   9   6       38.97       -6.48     54.04 o 
   1   1   7      279.63      278.07     21.85 o 
   2   1   7     3751.91     3518.61     84.96 o 
   3   1   7       18.31       17.44     16.35 o 
   4   1   7       83.01       47.29     25.63 o 
   5   1   7      228.12      194.56     27.60 o 
   6   1   7     1288.18     1301.73     80.64 o 
   7   1   7      129.55      109.51     32.74 o 
   8   1   7     1199.31     1111.83     69.60 o 
   9   1   7     1676.88     1493.85     87.74 o 
  10   1   7      147.29      218.69     42.12 o 
  11   1   7     1429.15     1448.34     93.73 o 
  12   1   7       44.57       68.59     43.32 o 
  13   1   7       85.83      130.98     44.47 o 
  14   1   7       36.43       51.93     45.87 o 
   0   2   7    12426.27    12640.72    198.43 o 
   1   2   7     3830.15     4265.84    214.33 o 
   2   2   7     2530.49     2716.83     69.67 o 
   3   2   7      558.38      605.63     37.68 o 
   4   2   7      405.95      558.16     56.22 o 
   5   2   7     1133.90     1098.55    164.75 o 
   6   2   7       44.29       49.60     20.39 o 
   7   2   7      458.66      481.04     46.90 o 
   8   2   7      619.35      761.86     72.54 o 
   9   2   7      103.20      101.25     40.86 o 
  10   2   7       13.85       62.83     37.78 o 
  11   2   7      703.12      750.76     99.64 o 
  12   2   7        5.43       10.36     50.52 o 
  13   2   7      291.72      342.53     67.72 o 
  14   2   7        3.64       39.90     51.15 o 
   1   3   7        2.99        7.73     21.02 o 
   2   3   7      438.80      528.31     81.31 o 
   3   3   7       32.18       57.19     23.65 o 
   4   3   7     3990.72     4519.33    203.30 o 
   5   3   7       72.43       83.18     44.10 o 
   6   3   7     1455.74     1542.95    226.63 o 
   7   3   7      576.46      597.52     53.02 o 
   8   3   7     2041.38     2126.39    100.44 o 
   9   3   7      637.21      623.11    125.53 o 
  10   3   7     1565.09     1571.07     99.18 o 
  11   3   7        3.85      -14.32     38.63 o 
  12   3   7      242.27      267.40     44.71 o 
  13   3   7       18.20       50.28     75.34 o 
   0   4   7        6.37       60.05     36.79 o 
   1   4   7     1926.71     2212.87     82.63 o 
   2   4   7      401.36      393.51     44.43 o 
   3   4   7       95.91      105.25     29.07 o 
   4   4   7        0.43       21.08     23.94 o 
   5   4   7       24.81       50.54     25.63 o 
   6   4   7       27.16       13.90     26.82 o 
   7   4   7     1271.63     1215.87    138.32 o 
   8   4   7      763.53      714.92    141.06 o 
   9   4   7       27.36       39.10     35.47 o 
  10   4   7      101.45      171.13     43.84 o 
  11   4   7       63.00      112.55     45.52 o 
  12   4   7       18.57      -13.04     36.91 o 
  13   4   7       26.76       39.60    106.46 o 
   1   5   7      389.74      432.94     45.89 o 
   2   5   7        0.91       -0.39     27.19 o 
   3   5   7      366.36      359.00     82.83 o 
   4   5   7        0.76      -18.61     98.61 o 
   5   5   7        1.24      -29.86     31.43 o 
   6   5   7      437.16      362.23     50.82 o 
   7   5   7       57.07       50.44     38.63 o 
   8   5   7      501.01      483.95     78.39 o 
   9   5   7      371.63      458.11    131.31 o 
  10   5   7      115.68       45.55     49.60 o 
  11   5   7       32.65      126.05     40.36 o 
  12   5   7        4.78      -13.08     37.88 o 
   0   6   7      301.41      240.95     74.55 o 
   1   6   7      131.03      127.23     53.11 o 
   2   6   7      179.29      217.35     61.58 o 
   3   6   7      391.10      418.23     51.89 o 
   4   6   7      985.91      963.68    201.66 o 
   5   6   7      382.29      426.02    108.41 o 
   6   6   7      375.07      375.92     58.38 o 
   7   6   7        0.07      115.97     78.93 o 
   8   6   7      112.43      153.57     48.32 o 
   9   6   7      232.73      137.66     55.76 o 
  10   6   7      276.46      209.46     59.24 o 
  11   6   7       70.01       64.57     72.36 o 
   1   7   7      310.64      289.25     56.06 o 
   2   7   7        0.06       15.38     41.36 o 
   3   7   7      373.17      363.49     55.97 o 
   4   7   7      313.84      397.68     72.23 o 
   5   7   7       53.78       69.33     49.37 o 
   6   7   7      249.43      246.05     58.10 o 
   7   7   7      247.22      152.54     84.17 o 
   8   7   7      262.24      260.69     72.01 o 
   9   7   7       69.00       40.64     69.98 o 
   0   8   7      287.82      446.20     90.14 o 
   1   8   7       97.74      113.08     47.93 o 
   2   8   7      592.94      631.16    188.44 o 
   3   8   7      355.50      321.75     82.22 o 
   4   8   7       29.26        4.94     38.34 o 
   5   8   7       81.51      178.19     45.61 o 
   6   8   7       10.25       -1.58     52.36 o 
   7   8   7       81.68      113.79    102.51 o 
   8   8   7       88.44      296.86     85.27 o 
   1   9   7      459.96      404.61     86.97 o 
   2   9   7       85.30      176.37     47.73 o 
   3   9   7        7.06      114.03     37.55 o 
   4   9   7      193.23      244.87     63.49 o 
   5   9   7        2.86      -79.91     79.91 o 
   0   0   8      975.56      924.31     51.65 o 
   1   0   8     3124.49     3139.39     63.95 o 
   2   0   8    50030.94    47170.46    464.05 o 
   3   0   8      272.71      282.56     26.50 o 
   4   0   8     1140.80     1119.44     67.91 o 
   5   0   8    14195.72    13561.38    265.31 o 
   6   0   8      854.18      943.03     54.77 o 
   7   0   8     1425.55     1282.55     72.17 o 
   8   0   8     4381.37     4149.67    131.57 o 
   9   0   8      643.27      717.16     59.77 o 
  10   0   8     2772.87     2395.84    131.80 o 
  11   0   8     2361.13     2169.59    116.93 o 
  12   0   8      593.69      711.43     80.33 o 
  13   0   8      220.32      297.08     54.30 o 
  14   0   8       33.43       46.53     58.47 o 
   1   1   8     3799.71     3712.73     72.65 o 
   2   1   8      634.07      685.98     34.15 o 
   3   1   8    10932.20    11287.24    344.61 o 
   4   1   8     7545.98     7665.69    212.56 o 
   5   1   8       36.73       32.25     29.66 o 
   6   1   8       34.38       31.49     22.27 o 
   7   1   8       47.48       53.94     24.37 o 
   8   1   8        0.18        6.38     54.51 o 
   9   1   8     5815.84     5397.15    159.78 o 
  10   1   8      861.03      931.55     76.79 o 
  11   1   8       75.43       39.48     43.03 o 
  12   1   8        0.05      -41.14     41.14 o 
  13   1   8       81.30       61.93     46.27 o 
  14   1   8       67.18      107.31     40.53 o 
   0   2   8     3478.47     3461.42    110.12 o 
   1   2   8    10715.04    11176.08    155.86 o 
   2   2   8      102.45       65.29     21.87 o 
   3   2   8      375.45      421.68     35.40 o 
   4   2   8     6639.03     6800.18    258.67 o 
   5   2   8     4468.29     4794.12    125.53 o 
   6   2   8     1387.27     1517.64    110.12 o 
   7   2   8     2113.75     1934.56    219.69 o 
   8   2   8      149.55      147.34     53.54 o 
   9   2   8       35.40       33.23     32.97 o 
  10   2   8      335.94      420.75     62.00 o 
  11   2   8      294.16      236.92    129.06 o 
  12   2   8        0.57       62.07     66.21 o 
  13   2   8      323.70      334.43     63.42 o 
  14   2   8        0.01       70.17     46.78 o 
   1   3   8     3515.36     3962.38     94.53 o 
   2   3   8     1509.47     1910.68     70.71 o 
   3   3   8       11.09       50.09     20.18 o 
   4   3   8     1154.30     1380.29    249.11 o 
   5   3   8      285.02      395.17     42.91 o 
   6   3   8     1442.56     1430.91    131.62 o 
   7   3   8       23.89       16.65     25.34 o 
   8   3   8      232.22      231.44     47.14 o 
   9   3   8      953.49      799.03     83.28 o 
  10   3   8      176.10      222.46     39.48 o 
  11   3   8       92.13      140.62     46.84 o 
  12   3   8       45.94       41.66     46.29 o 
  13   3   8       34.24       63.12     36.94 o 
   0   4   8     1870.56     1969.83    116.94 o 
   1   4   8       60.51       96.38     35.95 o 
   2   4   8     8088.45     8462.35    160.43 o 
   3   4   8      246.83      287.68     38.38 o 
   4   4   8     1202.53     1138.01     67.30 o 
   5   4   8      465.58      407.23     77.72 o 
   6   4   8     1955.31     1927.19    190.82 o 
   7   4   8       21.29      -28.65     35.28 o 
   8   4   8     2258.09     2385.53    129.36 o 
   9   4   8       94.78      138.29     65.11 o 
  10   4   8       75.98       85.72     34.50 o 
  11   4   8       18.26       42.62     45.07 o 
  12   4   8        8.35      -30.77     45.51 o 
  13   4   8        7.63       51.19     37.24 o 
   1   5   8       81.59      122.27     30.66 o 
   2   5   8       65.89      119.45     35.87 o 
   3   5   8       93.95      172.69     33.64 o 
   4   5   8      755.46      815.48     84.11 o 
   5   5   8      152.14      149.45     60.72 o 
   6   5   8     1641.59     1763.00    137.77 o 
   7   5   8      184.65      168.92     45.15 o 
   8   5   8      236.91      200.00     52.13 o 
   9   5   8      140.54      144.82     45.98 o 
  10   5   8       16.42       37.36     44.72 o 
  11   5   8      142.41      134.08     47.90 o 
  12   5   8       25.76       33.56     39.10 o 
   0   6   8     1059.70      964.88    100.98 o 
   1   6   8      199.09      256.95     57.98 o 
   2   6   8        8.18       24.37     34.67 o 
   3   6   8      274.71      293.48     53.92 o 
   4   6   8      457.50      424.49     58.81 o 
   5   6   8      150.78      189.80     41.84 o 
   6   6   8      957.45      886.24     81.69 o 
   7   6   8      279.80      379.35     68.88 o 
   8   6   8       70.78       38.96     48.70 o 
   9   6   8       46.55       19.42     52.15 o 
  10   6   8       33.88       65.52     47.20 o 
  11   6   8       13.02       30.82     53.46 o 
   1   7   8        2.98       16.38     59.63 o 
   2   7   8       33.16       30.62     60.54 o 
   3   7   8       40.33       10.73     40.95 o 
   4   7   8       13.71      -42.67     44.69 o 
   5   7   8      121.86       45.77     56.97 o 
   6   7   8      408.81      385.38     58.86 o 
   7   7   8        2.42       39.89     46.68 o 
   8   7   8       17.18      -12.12     48.18 o 
   9   7   8        2.60       -4.59     43.27 o 
   0   8   8      716.86      580.07    126.20 o 
   1   8   8      339.14      345.44     60.03 o 
   2   8   8      106.22      -18.34     58.46 o 
   3   8   8       77.38      -37.41     49.66 o 
   4   8   8       24.56       29.00    132.04 o 
   5   8   8       34.93       18.22     49.31 o 
   6   8   8        5.35       26.20    111.58 o 
   7   8   8       15.02       49.77     84.23 o 
   1   9   8       13.31       -7.20     88.07 o 
   2   9   8       61.04        6.30     54.31 o 
   3   9   8       32.94       91.45     90.45 o 
   4   9   8       10.22       14.31     51.49 o 
   1   1   9      534.61      488.28     34.02 o 
   2   1   9     1077.88     1119.54     52.62 o 
   3   1   9     1200.29     1283.48     51.18 o 
   4   1   9     2317.61     2293.43    115.54 o 
   5   1   9     1614.85     1801.57     70.00 o 
   6   1   9      524.02      482.36     44.32 o 
   7   1   9       14.95        9.43     20.53 o 
   8   1   9      279.56      281.78     55.49 o 
   9   1   9       22.20      -36.87     36.87 o 
  10   1   9        0.12        2.30     87.64 o 
  11   1   9      173.37       85.36     44.21 o 
  12   1   9       11.41        4.97     35.04 o 
  13   1   9       12.90       -3.70     41.96 o 
  14   1   9       57.40      105.73     47.68 o 
   0   2   9        5.81       10.35     27.53 o 
   1   2   9      501.81      554.91     37.38 o 
   2   2   9     7818.90     8499.27    129.41 o 
   3   2   9       35.17       53.66     19.85 o 
   4   2   9      107.07       99.29     25.10 o 
   5   2   9     7488.84     7751.53    150.69 o 
   6   2   9      153.95      139.72     31.76 o 
   7   2   9      755.04      746.66     62.28 o 
   8   2   9       22.36       73.64     36.48 o 
   9   2   9        0.92      -37.46     37.46 o 
  10   2   9       73.19       77.99     42.18 o 
  11   2   9       67.78      105.94     45.39 o 
  12   2   9       20.00       22.36     42.26 o 
  13   2   9      202.05      281.40     73.45 o 
  14   2   9        3.94       67.48     72.72 o 
   1   3   9     3589.09     4094.35     98.23 o 
   2   3   9    11842.46    12912.50    221.27 o 
   3   3   9      985.44     1156.27     58.96 o 
   4   3   9       51.21       50.29     26.74 o 
   5   3   9     1164.97     1166.19    122.85 o 
   6   3   9      479.94      539.53     50.25 o 
   7   3   9        0.01        1.40     28.57 o 
   8   3   9      206.61      265.00     43.10 o 
   9   3   9     1291.36     1240.82     81.65 o 
  10   3   9       15.74       -1.42     31.97 o 
  11   3   9        0.24       31.69     39.00 o 
  12   3   9       29.85       80.37     87.46 o 
  13   3   9       23.35       46.89     47.11 o 
   0   4   9    58200.90    59840.00    583.73 o 
   1   4   9      400.49      363.92     49.52 o 
   2   4   9     2399.83     2602.84    142.76 o 
   3   4   9     1569.54     1796.77    131.01 o 
   4   4   9      620.92      492.53     95.62 o 
   5   4   9      532.89      651.80     65.54 o 
   6   4   9     1647.07     1620.26     92.38 o 
   7   4   9      773.85      758.48     67.67 o 
   8   4   9       15.71       -4.99     33.47 o 
   9   4   9      237.58      143.82     61.33 o 
  10   4   9        4.47      -29.64     46.90 o 
  11   4   9        1.89      -26.59     36.44 o 
  12   4   9        9.22      -41.74     41.74 o 
  13   4   9       56.55      148.61     72.72 o 
   1   5   9      512.37      540.74     49.97 o 
   2   5   9     3005.76     2738.70    197.64 o 
   3   5   9      273.40      325.52     62.19 o 
   4   5   9     1236.75     1253.35     74.00 o 
   5   5   9        4.32        7.05     25.41 o 
   6   5   9       17.23       62.94     36.67 o 
   7   5   9      767.78      819.67     70.65 o 
   8   5   9       56.65      107.36     46.84 o 
   9   5   9       13.68      -42.66    110.12 o 
  10   5   9      294.76      386.14     55.23 o 
  11   5   9      148.19      226.63     54.85 o 
  12   5   9       38.26       35.35     46.19 o 
   0   6   9      414.59      382.37     57.86 o 
   1   6   9       51.52       36.98     37.36 o 
   2   6   9      882.54      871.23     72.75 o 
   3   6   9      194.60      227.93     69.74 o 
   4   6   9       24.07       -8.96    154.70 o 
   5   6   9      134.79      122.97     58.35 o 
   6   6   9      102.15      104.19     50.50 o 
   7   6   9       21.55       29.12     42.70 o 
   8   6   9       21.88       41.26     32.55 o 
   9   6   9       47.89       70.22     47.26 o 
  10   6   9      236.39      141.42     63.92 o 
  11   6   9       52.57       97.40     41.00 o 
   1   7   9        0.83       20.46     28.79 o 
   2   7   9      169.34       70.11     53.46 o 
   3   7   9      164.07      191.67     62.61 o 
   4   7   9      354.30      370.60     57.92 o 
   5   7   9        1.33      -18.37     39.11 o 
   6   7   9       44.74        8.57     45.98 o 
   7   7   9      110.21       57.72     52.31 o 
   8   7   9       62.21      -15.52    103.85 o 
   9   7   9        0.24      -20.09     53.08 o 
   0   8   9      495.81      565.45    105.49 o 
   1   8   9       30.96       85.45     35.52 o 
   2   8   9      112.88      124.48     50.09 o 
   3   8   9       25.32      -12.19     50.86 o 
   4   8   9      587.11      605.62     77.44 o 
   5   8   9        1.22       -5.73     43.55 o 
   6   8   9       52.10       38.25     37.32 o 
   7   8   9       98.18      121.13     59.44 o 
   1   9   9       14.03        6.28     49.61 o 
   2   9   9       54.90       81.24     70.71 o 
   3   9   9       71.00       58.41     51.85 o 
   4   9   9       59.72       53.56     62.06 o 
   0   0  10       81.47       65.05     26.80 o 
   1   0  10     3693.02     3496.38     75.23 o 
   2   0  10     2657.67     2684.29     68.89 o 
   3   0  10       67.23       52.09     25.95 o 
   4   0  10     6793.00     6965.48    126.52 o 
   5   0  10    10226.07     9535.09    160.59 o 
   6   0  10     4916.79     4772.61    123.16 o 
   7   0  10       58.23       71.30     27.18 o 
   8   0  10       15.48      -30.33     30.33 o 
   9   0  10      162.00      144.18     42.73 o 
  10   0  10      727.78      646.77    136.61 o 
  11   0  10      900.50      828.21     75.21 o 
  12   0  10      269.19      415.24     70.77 o 
  13   0  10      142.21      218.58    108.29 o 
  14   0  10       41.11       41.99     53.05 o 
   1   1  10     4591.19     4199.10     85.92 o 
   2   1  10      314.41      314.38     28.36 o 
   3   1  10      108.49      182.75     25.30 o 
   4   1  10     1236.01     1286.10     58.38 o 
   5   1  10      214.91      185.51     30.87 o 
   6   1  10      729.32      741.15     68.03 o 
   7   1  10      433.92      438.06     44.88 o 
   8   1  10      379.46      368.27     50.01 o 
   9   1  10     1875.42     1865.56    103.39 o 
  10   1  10       15.27        1.17     40.14 o 
  11   1  10      162.05       97.38     59.44 o 
  12   1  10      545.84      603.93     78.69 o 
  13   1  10        4.10       44.40     44.82 o 
  14   1  10        6.00       40.64     46.13 o 
   0   2  10      335.14      312.21     47.26 o 
   1   2  10     3447.93     3313.69     82.98 o 
   2   2  10     2798.69     2615.10     76.47 o 
   3   2  10     2716.76     2617.34     81.14 o 
   4   2  10      971.55      983.09     75.46 o 
   5   2  10      123.52       68.50     27.76 o 
   6   2  10      103.26       57.93     32.88 o 
   7   2  10      483.51      478.67     76.32 o 
   8   2  10     1071.53      930.79     71.12 o 
   9   2  10      292.74      208.92     48.09 o 
  10   2  10       93.19       90.31     37.89 o 
  11   2  10      299.99      297.02     58.14 o 
  12   2  10      243.78      171.16     52.76 o 
  13   2  10      112.24      180.74     52.45 o 
   1   3  10     2541.39     2795.45    144.41 o 
   2   3  10      554.44      540.36     44.37 o 
   3   3  10       17.27       45.35     16.45 o 
   4   3  10      888.44      866.03     59.00 o 
   5   3  10     1437.51     1492.52    132.04 o 
   6   3  10      950.96     1029.33     65.76 o 
   7   3  10      520.52      532.22    130.16 o 
   8   3  10      148.56      203.39     47.81 o 
   9   3  10     1695.23     1704.27    101.86 o 
  10   3  10       74.06      -16.86     58.77 o 
  11   3  10       57.26       44.95    107.68 o 
  12   3  10        8.89        4.08     59.20 o 
  13   3  10      278.92      387.75     83.44 o 
   0   4  10     9321.75     9238.74    242.53 o 
   1   4  10    10838.06    10819.43    184.36 o 
   2   4  10     2282.72     2294.66    135.46 o 
   3   4  10       74.07      105.81     78.20 o 
   4   4  10      753.88      806.19     58.16 o 
   5   4  10     1839.79     1941.21    284.49 o 
   6   4  10      656.61      683.85     69.13 o 
   7   4  10        2.55      -20.98     36.54 o 
   8   4  10       97.16      117.55     43.81 o 
   9   4  10      505.25      503.85     63.94 o 
  10   4  10      557.65      522.44     72.29 o 
  11   4  10       80.27      110.06     34.92 o 
  12   4  10        3.06        9.24     37.48 o 
   1   5  10      891.16      875.59     61.15 o 
   2   5  10        2.70      -31.13     37.76 o 
   3   5  10      476.05      470.51     77.66 o 
   4   5  10       37.37      123.75     28.29 o 
   5   5  10      106.59       51.98     67.67 o 
   6   5  10       69.21      118.70     39.79 o 
   7   5  10      449.29      419.88     76.13 o 
   8   5  10       50.64       23.42     35.61 o 
   9   5  10       26.38      -30.34     44.97 o 
  10   5  10        0.36      -54.22     54.22 o 
  11   5  10      408.44      578.93    128.88 o 
  12   5  10       40.67        0.00     87.22 o 
   0   6  10      537.40      597.25     88.31 o 
   1   6  10       28.07       16.02     36.26 o 
   2   6  10      989.27     1004.43    161.95 o 
   3   6  10     1024.13      946.10     80.41 o 
   4   6  10      378.95      359.32     59.19 o 
   5   6  10      350.64      284.58     53.48 o 
   6   6  10      541.53      559.65     62.30 o 
   7   6  10       42.90       25.41     48.15 o 
   8   6  10      126.65      161.57     87.52 o 
   9   6  10       33.30       99.78     76.25 o 
  10   6  10        1.72        6.86     46.87 o 
   1   7  10      168.69      166.66     48.32 o 
   2   7  10       64.95       76.80     41.28 o 
   3   7  10      194.83      265.45     45.94 o 
   4   7  10       14.17       26.12     76.32 o 
   5   7  10      336.07      263.63     68.15 o 
   6   7  10       15.87       66.55     40.78 o 
   7   7  10       92.31        2.37     70.16 o 
   8   7  10       25.02       36.46     52.20 o 
   9   7  10      231.73      296.35     65.33 o 
   0   8  10       67.75        0.00     85.39 o 
   1   8  10      179.69      175.43     61.03 o 
   2   8  10        9.72       50.98     39.96 o 
   3   8  10        3.84      114.37     40.17 o 
   4   8  10       51.66      145.93     52.56 o 
   5   8  10       39.62       54.42     50.53 o 
   6   8  10       46.14       31.94     48.65 o 
   7   8  10        1.94      -54.60     54.60 o 
   1   9  10       50.70       38.92     54.46 o 
   2   9  10       34.45       -7.64     54.60 o 
   3   9  10      253.64      191.75     72.09 o 
   4   9  10        2.90       13.52     67.48 o 
   1   1  11       62.06       56.25     18.51 o 
   2   1  11        2.88      -19.80     19.80 o 
   3   1  11      492.09      510.25     34.37 o 
   4   1  11      220.72      256.38     28.21 o 
   5   1  11      957.11     1029.08     57.06 o 
   6   1  11      198.83      219.61     29.45 o 
   7   1  11     1167.99     1174.07     83.81 o 
   8   1  11        1.67      -28.30     28.30 o 
   9   1  11     2779.48     2636.47    119.72 o 
  10   1  11      170.34      224.00     51.84 o 
  11   1  11      957.10      912.68    105.12 o 
  12   1  11       78.89      139.88     41.25 o 
  13   1  11       40.97       76.83     67.67 o 
  14   1  11       17.61      -54.08     60.42 o 
   0   2  11      510.74      465.57     61.27 o 
   1   2  11     1249.45     1130.16     57.03 o 
   2   2  11      666.19      756.10     48.36 o 
   3   2  11      892.43      930.45     52.09 o 
   4   2  11     1117.00     1327.80    138.99 o 
   5   2  11      162.62      165.27     28.77 o 
   6   2  11     1738.96     1856.51     83.07 o 
   7   2  11      156.73      172.15     37.01 o 
   8   2  11       75.35       77.54     31.35 o 
   9   2  11      193.52      172.76     48.39 o 
  10   2  11      448.09      458.01     65.34 o 
  11   2  11       75.18       28.78     98.79 o 
  12   2  11       99.30      113.09     57.50 o 
  13   2  11       18.28       55.86     36.05 o 
   1   3  11       52.60       10.49    115.66 o 
   2   3  11     1809.65     2058.14     76.83 o 
   3   3  11       12.65       66.26     21.62 o 
   4   3  11       31.68       25.94     17.22 o 
   5   3  11      129.51       86.07     31.85 o 
   6   3  11      411.52      496.57    131.68 o 
   7   3  11      499.51      474.75     57.01 o 
   8   3  11     1241.09     1197.95     85.15 o 
   9   3  11      323.17      320.90     63.25 o 
  10   3  11      308.78      202.91     55.55 o 
  11   3  11      434.26      524.43     65.80 o 
  12   3  11      146.18      176.76     47.57 o 
  13   3  11      184.10      204.34     66.36 o 
   0   4  11     1659.62     1940.47    122.67 o 
   1   4  11      512.53      532.05     52.24 o 
   2   4  11      107.48       30.56     34.57 o 
   3   4  11        1.04        9.70     26.79 o 
   4   4  11       16.34      -29.85     31.87 o 
   5   4  11      511.44      452.46     47.47 o 
   6   4  11       48.45      -19.56     39.87 o 
   7   4  11      425.80      485.54     66.91 o 
   8   4  11     1041.76     1090.06    136.55 o 
   9   4  11      219.81      205.62     97.63 o 
  10   4  11      272.97      392.10     54.37 o 
  11   4  11        1.06       82.24     38.70 o 
  12   4  11        9.96       59.61     25.70 o 
   1   5  11       38.56       62.19     29.29 o 
   2   5  11       49.66       40.16     45.86 o 
   3   5  11      525.73      506.22     75.95 o 
   4   5  11      481.19      435.63     52.72 o 
   5   5  11       50.03       29.28     32.58 o 
   6   5  11      770.10      839.34    149.16 o 
   7   5  11        8.82       21.81     37.09 o 
   8   5  11      289.77      284.38     84.11 o 
   9   5  11        0.97      -42.06     86.49 o 
  10   5  11       42.24       28.55     46.00 o 
  11   5  11        6.05       15.84     45.67 o 
   0   6  11       28.64       16.32     78.08 o 
   1   6  11        7.14       40.93     35.44 o 
   2   6  11       41.84       48.57     40.25 o 
   3   6  11      163.54      168.94     68.95 o 
   4   6  11      297.48      181.62    111.03 o 
   5   6  11       84.02      140.86     61.09 o 
   6   6  11       67.80      134.26     40.46 o 
   7   6  11      729.64      837.98     75.37 o 
   8   6  11      192.44      246.33     66.21 o 
   9   6  11       57.15       59.54     40.51 o 
  10   6  11      590.52      599.32     83.18 o 
   1   7  11       65.45       27.68     48.12 o 
   2   7  11      498.98      446.89     63.48 o 
   3   7  11       56.78       67.45     35.14 o 
   4   7  11      871.25      909.64     89.64 o 
   5   7  11       86.38      129.67     53.41 o 
   6   7  11      164.19      106.61     59.99 o 
   7   7  11       18.49       41.00     43.89 o 
   8   7  11      211.22      244.62     64.14 o 
   9   7  11      296.88      278.92     66.87 o 
   0   8  11      182.50      234.98     84.42 o 
   1   8  11       29.34       -6.71     50.55 o 
   2   8  11       24.10       40.52     51.16 o 
   3   8  11        0.98      -30.10     49.22 o 
   4   8  11      329.61      331.06    148.37 o 
   5   8  11       92.47      101.61    215.61 o 
   6   8  11       21.14      -30.45     45.59 o 
   7   8  11       74.63       26.15    100.74 o 
   1   9  11       25.63       14.60     52.12 o 
   2   9  11       26.57      145.29     78.75 o 
   3   9  11        7.90       -0.87     51.67 o 
   0   0  12      343.21      304.29     39.35 o 
   1   0  12     3038.83     2830.72    126.20 o 
   2   0  12     4766.88     4587.14     99.26 o 
   3   0  12     2044.32     1778.21     85.03 o 
   4   0  12     2645.03     2811.69     87.80 o 
   5   0  12      911.65      815.30     54.49 o 
   6   0  12        0.12       30.36     20.65 o 
   7   0  12     1795.17     1762.45     86.18 o 
   8   0  12       42.86       48.39     28.42 o 
   9   0  12      357.78      366.63     54.06 o 
  10   0  12     1368.32     1397.77     93.67 o 
  11   0  12      139.22       81.56     86.30 o 
  12   0  12       12.76       58.06     37.51 o 
  13   0  12     1202.72     1044.98    105.25 o 
   1   1  12     4259.04     4275.00     95.61 o 
   2   1  12      145.20      108.05     27.03 o 
   3   1  12        3.92       -0.68     17.00 o 
   4   1  12      502.00      504.85     41.86 o 
   5   1  12     1156.04     1131.96     63.73 o 
   6   1  12      892.54      909.34     82.22 o 
   7   1  12       12.27       27.14     26.52 o 
   8   1  12      111.74       78.38     36.14 o 
   9   1  12      954.69      940.62    116.21 o 
  10   1  12       70.21      106.26     60.42 o 
  11   1  12     1541.99     1541.25    113.82 o 
  12   1  12      292.76      223.02     90.87 o 
  13   1  12       39.11       29.36     31.02 o 
   0   2  12     2354.40     2190.07    111.09 o 
   1   2  12    14769.78    15446.28    189.67 o 
   2   2  12     4457.13     4411.23    106.59 o 
   3   2  12     1507.03     1489.31     64.53 o 
   4   2  12      138.36       94.99     26.66 o 
   5   2  12     5463.11     5156.25    133.67 o 
   6   2  12      663.20      709.11     57.54 o 
   7   2  12        2.15      -24.50     56.70 o 
   8   2  12        2.24       74.42     30.70 o 
   9   2  12     1532.01     1563.23    119.19 o 
  10   2  12      161.10      228.47     40.99 o 
  11   2  12      799.31      695.63     82.68 o 
  12   2  12       29.13       68.92     40.20 o 
  13   2  12      174.84      186.20     64.23 o 
   1   3  12     3618.54     3424.69    121.08 o 
   2   3  12     1232.25     1359.19    101.23 o 
   3   3  12      503.67      500.84     44.39 o 
   4   3  12      585.08      578.55     48.54 o 
   5   3  12      106.61       61.20     31.56 o 
   6   3  12      332.39      416.34     51.65 o 
   7   3  12       96.57       69.42     34.72 o 
   8   3  12      840.58      816.55     75.93 o 
   9   3  12      991.95     1059.33    163.90 o 
  10   3  12       54.39      -24.39     40.34 o 
  11   3  12      236.15      261.04     51.47 o 
  12   3  12       55.39       28.69     40.90 o 
  13   3  12       13.58       59.78     47.11 o 
   0   4  12     1207.01     1260.27    103.30 o 
   1   4  12     1133.86     1180.05     70.37 o 
   2   4  12        4.82       20.23     40.08 o 
   3   4  12     4110.28     4118.84    205.38 o 
   4   4  12       50.96       61.03     26.54 o 
   5   4  12       21.71       10.31     50.92 o 
   6   4  12        3.42        9.63     34.65 o 
   7   4  12      758.98      800.02    103.72 o 
   8   4  12        8.14       -1.64     34.97 o 
   9   4  12        2.94      -15.26     39.71 o 
  10   4  12        0.98       76.32     65.11 o 
  11   4  12      182.20      238.35     60.37 o 
  12   4  12        0.58       99.01     45.65 o 
   1   5  12     1351.74     1255.56     77.30 o 
   2   5  12       14.60      -27.06     40.02 o 
   3   5  12      589.89      586.90     57.35 o 
   4   5  12       43.63       28.29     70.77 o 
   5   5  12     1217.84     1131.17    138.50 o 
   6   5  12      232.37      295.71     62.73 o 
   7   5  12        4.08       20.89     56.89 o 
   8   5  12      367.39      402.59     57.14 o 
   9   5  12       98.25      165.52     65.23 o 
  10   5  12       72.92       45.45    118.28 o 
  11   5  12       32.08       83.52     41.62 o 
   0   6  12      446.54      558.14     93.92 o 
   1   6  12     1961.11     1949.99    106.85 o 
   2   6  12     1696.27     1521.57    108.96 o 
   3   6  12       69.82       76.35     42.55 o 
   4   6  12       90.82       42.61     42.21 o 
   5   6  12      560.94      640.18     65.99 o 
   6   6  12       91.59      101.32     49.08 o 
   7   6  12      217.91      179.55     90.02 o 
   8   6  12       15.30       50.76     44.78 o 
   9   6  12       15.14      -58.21     58.21 o 
  10   6  12       79.07      182.04     47.10 o 
   1   7  12      683.89      672.72     71.99 o 
   2   7  12       73.84       47.78     44.83 o 
   3   7  12      192.68      218.71     49.72 o 
   4   7  12      259.08      227.47    109.94 o 
   5   7  12        9.90       -2.06     54.63 o 
   6   7  12        0.44       27.69     30.65 o 
   7   7  12      107.77      109.33     60.63 o 
   8   7  12       21.57       24.44     70.04 o 
   9   7  12       12.78      -53.72     76.01 o 
   0   8  12       27.25        0.00     73.70 o 
   1   8  12      139.56       92.66     49.58 o 
   2   8  12        8.55       44.56     57.74 o 
   3   8  12      650.34      600.68     99.16 o 
   4   8  12       21.68       72.98     44.43 o 
   5   8  12       53.95       -8.50     54.30 o 
   6   8  12       32.06      107.18     45.80 o 
   1   9  12       24.98      -40.28     55.93 o 
   2   9  12       28.15      133.26     46.81 o 
   1   1  13     2962.37     2979.88     83.57 o 
   2   1  13     4735.81     5169.55    110.81 o 
   3   1  13     3702.02     3627.55     99.09 o 
   4   1  13      266.31      364.40     35.78 o 
   5   1  13     1558.70     1716.45    156.65 o 
   6   1  13        2.95      -17.43     28.43 o 
   7   1  13     1334.98     1177.96     75.45 o 
   8   1  13      238.82      217.65     40.52 o 
   9   1  13      364.35      404.96     58.65 o 
  10   1  13        0.52       39.27     37.88 o 
  11   1  13       70.77      105.18     57.62 o 
  12   1  13       11.61       69.32     42.41 o 
  13   1  13       61.91       97.09     51.36 o 
   0   2  13     4569.25     4418.75    154.09 o 
   1   2  13      960.15     2098.39    965.61 o 
   2   2  13      365.54      464.43     42.75 o 
   3   2  13      915.14     1023.44     57.17 o 
   4   2  13      106.15      110.60     26.43 o 
   5   2  13       42.03       47.40     24.04 o 
   6   2  13     1357.80     1293.35     75.69 o 
   7   2  13      118.31      153.02     39.51 o 
   8   2  13      136.48      194.73     56.76 o 
   9   2  13       12.42       36.38     44.52 o 
  10   2  13      483.33      458.50     64.84 o 
  11   2  13        0.40      -49.78     49.78 o 
  12   2  13       97.52      191.76     70.77 o 
  13   2  13       19.19       25.01     71.44 o 
   1   3  13      340.58      358.87    202.21 o 
   2   3  13      301.86      314.07     36.43 o 
   3   3  13        4.24      -20.09     28.16 o 
   4   3  13       91.29       86.70     23.48 o 
   5   3  13     1035.06      940.79     71.32 o 
   6   3  13      536.39      464.72    176.32 o 
   7   3  13      202.00      136.06     54.94 o 
   8   3  13      160.44      174.65     45.62 o 
   9   3  13      603.62      580.34     67.78 o 
  10   3  13        0.51      -39.09     46.29 o 
  11   3  13       79.02      135.76     51.81 o 
  12   3  13        3.80       18.75     51.22 o 
  13   3  13        0.05       94.28     58.71 o 
   0   4  13      451.10      482.01     62.37 o 
   1   4  13     2378.08     2440.47     93.01 o 
   2   4  13     1088.92     1191.31    113.35 o 
   3   4  13     2745.79     2776.74    122.12 o 
   4   4  13        6.89       75.97     38.86 o 
   5   4  13       12.50      -32.31     32.31 o 
   6   4  13       80.14       85.19     31.56 o 
   7   4  13     1189.40     1149.99     88.01 o 
   8   4  13       74.27       87.99     41.06 o 
   9   4  13      131.44      121.50     49.85 o 
  10   4  13      116.85       88.47     44.29 o 
  11   4  13        1.87       36.19     35.65 o 
  12   4  13       25.83       20.67     47.21 o 
   1   5  13       91.74      109.97     35.28 o 
   2   5  13        0.50        8.46     56.09 o 
   3   5  13        8.69       30.46     31.83 o 
   4   5  13      413.40      419.61     60.29 o 
   5   5  13       50.79      120.65     33.14 o 
   6   5  13       30.90       63.43     36.04 o 
   7   5  13      255.39      294.60     78.20 o 
   8   5  13      114.20      133.28     46.82 o 
   9   5  13      312.33      311.83     62.33 o 
  10   5  13        0.69       77.42     37.31 o 
  11   5  13      188.75      214.13     60.55 o 
   0   6  13     5749.14     6240.33    256.78 o 
   1   6  13     2316.96     2191.23    114.21 o 
   2   6  13        5.61       -3.29     44.60 o 
   3   6  13      535.53      553.67     69.90 o 
   4   6  13      109.32       98.00     47.42 o 
   5   6  13      302.98      278.60     51.28 o 
   6   6  13       36.82       80.86     41.23 o 
   7   6  13       20.47       20.08     43.56 o 
   8   6  13      103.09      121.75     41.15 o 
   9   6  13       26.64      -44.00     52.48 o 
  10   6  13      106.58       93.67     56.63 o 
   1   7  13       81.34       56.82     44.78 o 
   2   7  13      714.89      561.76     77.60 o 
   3   7  13      137.60       67.47     54.18 o 
   4   7  13      910.95      864.94     82.48 o 
   5   7  13        3.74        4.81     37.53 o 
   6   7  13      184.72      158.76     59.14 o 
   7   7  13       48.15       82.40     79.73 o 
   8   7  13        0.23      103.99     37.56 o 
   0   8  13      817.25      820.89    122.91 o 
   1   8  13        0.19       17.12     47.96 o 
   2   8  13      708.83      797.62    112.49 o 
   3   8  13      110.30      146.03     60.19 o 
   4   8  13       20.88     -117.32    122.67 o 
   5   8  13       77.75       65.70     82.65 o 
   6   8  13       69.84       21.21     51.87 o 
   1   9  13       14.30       67.82     35.29 o 
   2   9  13      143.66      134.97     91.60 o 
   0   0  14     1017.03      920.78     74.79 o 
   1   0  14     5930.49     5555.89    137.34 o 
   2   0  14      180.05      230.16     30.15 o 
   3   0  14      739.61      802.31     49.16 o 
   4   0  14     3680.59     3918.09    278.22 o 
   5   0  14    12191.52    11852.09    201.63 o 
   6   0  14      977.89     1006.73     70.29 o 
   7   0  14       25.71       -1.43     28.12 o 
   8   0  14       50.40       22.27     43.12 o 
   9   0  14      624.10      632.32     63.96 o 
  10   0  14      289.68      392.97     54.39 o 
  11   0  14        2.62       37.15     31.73 o 
  12   0  14       53.82       46.53     42.52 o 
  13   0  14      384.87      401.71     73.86 o 
   1   1  14     2083.07     1913.51     71.75 o 
   2   1  14        1.11       -4.15     19.40 o 
   3   1  14     2106.96     2037.98     95.50 o 
   4   1  14      418.06      418.34     94.04 o 
   5   1  14     1109.41     1221.24     96.48 o 
   6   1  14       73.06       72.81     32.29 o 
   7   1  14        5.72       35.99     31.24 o 
   8   1  14        1.09       23.88     28.48 o 
   9   1  14     3139.18     2832.68    130.58 o 
  10   1  14      169.27      214.68     53.17 o 
  11   1  14      216.80      311.02    111.88 o 
  12   1  14       64.38      105.47     51.80 o 
  13   1  14      215.03      258.65    109.20 o 
   0   2  14     1095.03     1212.64     93.06 o 
   1   2  14     2110.02     1967.50     88.38 o 
   2   2  14      588.24      670.30     48.53 o 
   3   2  14     9274.80     9192.88    167.43 o 
   4   2  14      142.83      117.99     32.99 o 
   5   2  14      140.58      116.40     31.31 o 
   6   2  14      143.43      158.72     35.38 o 
   7   2  14     4336.18     4398.72    238.75 o 
   8   2  14      417.16      382.96     55.72 o 
   9   2  14      492.40      510.86     90.38 o 
  10   2  14      466.31      570.28     64.67 o 
  11   2  14        0.01       20.07     41.24 o 
  12   2  14       13.89      -34.15     43.99 o 
  13   2  14      353.52      455.18     73.04 o 
   1   3  14     1387.42     1426.39     71.47 o 
   2   3  14       94.06      124.11     26.14 o 
   3   3  14      774.36      836.51     59.93 o 
   4   3  14        6.44       36.04     20.04 o 
   5   3  14        0.06        2.59     25.22 o 
   6   3  14        3.12       25.87     25.91 o 
   7   3  14     1942.63     1936.27     98.66 o 
   8   3  14      116.73      147.84     43.75 o 
   9   3  14      603.32      722.26    157.81 o 
  10   3  14      297.97      275.82     56.87 o 
  11   3  14      170.63      185.12     65.10 o 
  12   3  14      207.30      126.83     60.05 o 
   0   4  14       63.25       38.61     44.58 o 
   1   4  14     1103.76      988.58     67.74 o 
   2   4  14      549.69      601.10     57.01 o 
   3   4  14      497.00      519.64     71.69 o 
   4   4  14      576.06      720.25     56.29 o 
   5   4  14      933.23      862.92     86.91 o 
   6   4  14      135.27      124.00     45.13 o 
   7   4  14      182.72      125.22     47.01 o 
   8   4  14       49.98       38.51     40.15 o 
   9   4  14       33.95      -14.86     49.98 o 
  10   4  14       26.78        5.86     46.13 o 
  11   4  14      395.86      392.11     71.45 o 
  12   4  14       30.06       51.52     59.93 o 
   1   5  14      287.01      397.20     64.44 o 
   2   5  14     1868.34     1858.45     95.45 o 
   3   5  14      149.57       99.74     47.93 o 
   4   5  14        1.27       -9.92     45.68 o 
   5   5  14       99.55      145.20     52.14 o 
   6   5  14      104.81      193.95     42.21 o 
   7   5  14      203.60      249.52     47.65 o 
   8   5  14      339.58      368.45     56.57 o 
   9   5  14      100.41      119.07     45.09 o 
  10   5  14      182.23      231.26     58.34 o 
  11   5  14       79.87      169.16     46.27 o 
   0   6  14     6811.88     6822.71    269.57 o 
   1   6  14       38.60       20.79     57.25 o 
   2   6  14      575.24      610.03    148.37 o 
   3   6  14      666.75      616.03     72.34 o 
   4   6  14        1.11       10.68     38.22 o 
   5   6  14       19.69       48.71     99.40 o 
   6   6  14       31.29       50.47     46.96 o 
   7   6  14      193.95      211.03     55.05 o 
   8   6  14       16.31        8.75     47.17 o 
   9   6  14       10.24       22.86     40.71 o 
  10   6  14        6.63       76.66     53.44 o 
   1   7  14      120.62       35.60     46.95 o 
   2   7  14      435.69      360.43     66.49 o 
   3   7  14      102.97       86.90     43.45 o 
   4   7  14        0.08        6.83     49.09 o 
   5   7  14      105.23      125.67     54.75 o 
   6   7  14       16.20       52.82     42.25 o 
   7   7  14       92.54       29.19     86.97 o 
   8   7  14        9.92       26.25     57.15 o 
   0   8  14       40.32       35.33     61.15 o 
   1   8  14        2.69       84.66     41.25 o 
   2   8  14       15.78      -12.69     47.81 o 
   3   8  14       17.41       12.70     40.37 o 
   4   8  14        0.26       38.94     35.50 o 
   5   8  14      115.36      224.81     64.01 o 
   6   8  14        0.83      -54.12     54.12 o 
   1   1  15       42.08        3.99     23.29 o 
   2   1  15      206.17      293.48     34.79 o 
   3   1  15       36.01       23.40     26.31 o 
   4   1  15      272.44      247.78     82.10 o 
   5   1  15        5.74      -14.95     27.26 o 
   6   1  15      830.22      692.84    104.45 o 
   7   1  15      106.18      127.98     40.87 o 
   8   1  15     2009.44     1950.85    105.41 o 
   9   1  15       99.27       23.31     51.29 o 
  10   1  15      847.49      776.01    134.54 o 
  11   1  15       36.61       53.27     59.99 o 
  12   1  15      234.38      202.58     64.46 o 
  13   1  15      116.93      119.98     65.35 o 
   0   2  15      107.73       10.23     71.50 o 
   1   2  15        0.02     -220.64    620.57 o 
   2   2  15       49.88       -2.30     26.05 o 
   3   2  15       16.78      -30.14     30.14 o 
   4   2  15        0.93       -2.88     24.46 o 
   5   2  15      352.69      440.83     45.97 o 
   6   2  15        0.05       21.58     30.20 o 
   7   2  15       59.88       63.09     36.50 o 
   8   2  15      594.04      532.14     60.42 o 
   9   2  15      331.93      340.38     53.93 o 
  10   2  15       30.90        5.67     33.53 o 
  11   2  15       37.06       -9.97     46.64 o 
  12   2  15      222.75      234.20     61.82 o 
  13   2  15        2.34       34.26     47.76 o 
   1   3  15      146.54       -5.87    178.88 o 
   2   3  15       51.21       66.81     25.01 o 
   3   3  15      520.76      682.38     96.90 o 
   4   3  15      411.76      407.98    100.92 o 
   5   3  15      108.02      125.06     33.63 o 
   6   3  15      569.48      639.53     64.39 o 
   7   3  15       39.46       31.81     36.03 o 
   8   3  15        5.46       46.68     36.48 o 
   9   3  15      121.70      156.61     53.39 o 
  10   3  15      377.54      526.17    133.63 o 
  11   3  15       84.72      121.89     81.92 o 
  12   3  15      382.80      400.75     71.66 o 
   0   4  15      251.92      200.75     67.61 o 
   1   4  15     1428.44     1430.96     88.50 o 
   2   4  15        0.72       50.68     29.32 o 
   3   4  15       71.82       45.23     37.25 o 
   4   4  15     1089.70     1082.05     78.53 o 
   5   4  15       50.80      100.08     48.06 o 
   6   4  15     1437.40     1446.91     98.15 o 
   7   4  15      109.27      154.32     41.74 o 
   8   4  15        0.16        3.71     44.28 o 
   9   4  15        0.11      -10.63     63.89 o 
  10   4  15      355.38      475.95     64.62 o 
  11   4  15        1.25      -43.97     52.33 o 
  12   4  15      242.45      350.45     83.08 o 
   1   5  15       35.31       25.82     35.67 o 
   2   5  15       32.41       16.01     47.75 o 
   3   5  15      305.09      270.62     47.04 o 
   4   5  15     1353.03     1285.24     87.41 o 
   5   5  15       37.72       76.54     30.79 o 
   6   5  15      192.79      245.80     67.18 o 
   7   5  15        1.72      -13.15     35.45 o 
   8   5  15      187.57      264.35     57.22 o 
   9   5  15       79.97       87.72     46.71 o 
  10   5  15        3.19      -41.87     41.87 o 
  11   5  15        3.76       60.99     34.23 o 
   0   6  15      809.74      827.47    127.17 o 
   1   6  15      975.50      934.00    107.99 o 
   2   6  15       54.78       -4.68     53.70 o 
   3   6  15       37.19       56.52     44.59 o 
   4   6  15        2.22        8.57     41.81 o 
   5   6  15       16.14        0.03     81.43 o 
   6   6  15       17.00       28.92     42.70 o 
   7   6  15       93.58      116.48     67.42 o 
   8   6  15      500.58      512.03     73.35 o 
   9   6  15        5.21       70.07     43.70 o 
   1   7  15        0.01      -38.78     38.78 o 
   2   7  15      234.66      234.30    111.03 o 
   3   7  15       95.67      151.56     42.55 o 
   4   7  15       50.35       47.41    100.25 o 
   5   7  15      309.95      376.05     52.54 o 
   6   7  15      478.25      446.38     75.84 o 
   7   7  15        0.80       17.95     40.42 o 
   8   7  15       55.81       56.11     79.85 o 
   0   8  15       85.59      -24.00     86.49 o 
   1   8  15       50.47      109.65     52.89 o 
   2   8  15      113.12       97.27     53.04 o 
   3   8  15      176.96      176.98    123.76 o 
   4   8  15       15.23       54.81     57.31 o 
   5   8  15        0.07       39.93     45.30 o 
   0   0  16     6509.17     6469.34    194.41 o 
   1   0  16      210.14      163.72     28.26 o 
   2   0  16     2101.76     2069.76     81.58 o 
   3   0  16      464.13      430.12     40.08 o 
   4   0  16        0.40       35.08     19.58 o 
   5   0  16      993.49      929.35     63.37 o 
   6   0  16      203.54      218.36     34.66 o 
   7   0  16     1719.50     1512.67     89.82 o 
   8   0  16      372.19      350.36     50.04 o 
   9   0  16      144.99      137.40     47.53 o 
  10   0  16        5.42       -0.97     30.54 o 
  11   0  16       10.40      -33.83     44.16 o 
  12   0  16       39.00       78.81     49.48 o 
  13   0  16      612.26      753.66    105.79 o 
   1   1  16      730.56      661.83     46.61 o 
   2   1  16        3.99       -2.98     17.40 o 
   3   1  16     1497.49     1525.17     77.12 o 
   4   1  16      460.43      465.39     43.12 o 
   5   1  16       94.81       97.94     35.23 o 
   6   1  16        9.00       -4.66     56.34 o 
   7   1  16       12.15       15.22     24.35 o 
   8   1  16      671.94      780.45     67.06 o 
   9   1  16     1042.29      982.12     88.76 o 
  10   1  16      554.41      614.85    152.08 o 
  11   1  16      205.91      258.68     52.23 o 
  12   1  16      156.82      253.39     55.06 o 
  13   1  16       10.98      -50.03     50.03 o 
   0   2  16     2801.90     2772.94    131.31 o 
   1   2  16       14.65       45.89     41.29 o 
   2   2  16     2132.80     1991.64     83.09 o 
   3   2  16      628.38      741.30     56.71 o 
   4   2  16     1137.49     1225.73     72.47 o 
   5   2  16     1884.49     1694.67    240.46 o 
   6   2  16     1107.48      960.48    202.27 o 
   7   2  16       84.97      159.30     37.47 o 
   8   2  16       29.86       79.08     28.25 o 
   9   2  16       62.97       56.36     40.58 o 
  10   2  16       21.44       42.40     36.94 o 
  11   2  16        6.07       -1.13     34.84 o 
  12   2  16       68.98      106.52     52.67 o 
   1   3  16     1051.48      965.54     67.14 o 
   2   3  16        8.46       58.36     34.72 o 
   3   3  16     1053.71     1080.64    143.68 o 
   4   3  16        9.31       -9.60     48.72 o 
   5   3  16        0.63        0.93     29.23 o 
   6   3  16      522.71      460.15     61.11 o 
   7   3  16      686.12      609.91     68.44 o 
   8   3  16      164.70      151.95     65.66 o 
   9   3  16       19.88       -4.79     44.42 o 
  10   3  16       10.90      -17.66     71.56 o 
  11   3  16      583.41      707.65     80.97 o 
  12   3  16       41.92       13.03     53.49 o 
   0   4  16     2394.05     2410.18    145.44 o 
   1   4  16        4.91      -33.37     35.60 o 
   2   4  16      452.38      425.16     53.35 o 
   3   4  16     2009.54     1976.93     96.16 o 
   4   4  16      145.54      103.53     46.00 o 
   5   4  16      150.60      199.00     40.22 o 
   6   4  16      543.08      495.88     61.87 o 
   7   4  16      531.15      498.21     62.58 o 
   8   4  16      333.25      386.63     64.62 o 
   9   4  16       37.54       31.85     43.61 o 
  10   4  16        6.55        1.97     47.02 o 
  11   4  16        4.89      126.84     42.12 o 
   1   5  16     1737.96     1867.88     99.24 o 
   2   5  16     3618.05     3593.55    132.26 o 
   3   5  16       35.84       32.27     71.93 o 
   4   5  16      413.89      393.15    131.25 o 
   5   5  16        3.82       46.03     69.13 o 
   6   5  16       59.84      -39.00     58.35 o 
   7   5  16      286.38      248.78     59.30 o 
   8   5  16      254.73      324.16     58.48 o 
   9   5  16      457.34      562.45    116.70 o 
  10   5  16        7.80      -38.12     48.93 o 
   0   6  16      125.47      129.49     76.25 o 
   1   6  16       49.52      -60.39     79.00 o 
   2   6  16      705.29      684.87     81.93 o 
   3   6  16      888.11     1001.13     82.47 o 
   4   6  16     1681.67     1580.57    106.55 o 
   5   6  16       73.47       96.43     62.79 o 
   6   6  16       26.70       25.93     50.85 o 
   7   6  16      386.49      468.54     73.97 o 
   8   6  16       97.65       18.66     60.42 o 
   9   6  16       36.92       -3.66     52.01 o 
   1   7  16      245.56      156.89     85.70 o 
   2   7  16       44.02       43.68     42.66 o 
   3   7  16       31.21       73.23     47.17 o 
   4   7  16      194.07      239.13     62.12 o 
   5   7  16        0.06       60.84     53.23 o 
   6   7  16      130.35      135.63     53.58 o 
   7   7  16       67.76       -9.46     55.67 o 
   0   8  16       63.50      110.12     63.59 o 
   1   8  16      177.70      218.94     59.31 o 
   2   8  16      114.33       60.21     86.91 o 
   3   8  16      145.69      237.38    157.75 o 
   4   8  16        0.04       46.53     42.52 o 
   5   8  16        4.44       -0.79     53.85 o 
   1   1  17      418.25      331.19     50.98 o 
   2   1  17       64.12       37.38     30.57 o 
   3   1  17      747.27      809.70     55.78 o 
   4   1  17       22.23       43.06     43.91 o 
   5   1  17     1654.78     1525.46     79.88 o 
   6   1  17      224.95      219.04     37.83 o 
   7   1  17       87.80      136.60     44.04 o 
   8   1  17      211.29      201.17     39.73 o 
   9   1  17      165.65      129.27     41.97 o 
  10   1  17        1.08        8.03     62.55 o 
  11   1  17        2.94      -13.37     39.35 o 
  12   1  17      109.52      142.94     58.74 o 
   0   2  17      321.35      259.70     53.84 o 
   1   2  17        3.89       18.91     17.91 o 
   2   2  17      131.78       90.22     31.90 o 
   3   2  17      489.87      517.85     55.97 o 
   4   2  17      698.38      744.55    115.60 o 
   5   2  17      895.85      828.67    123.64 o 
   6   2  17        8.20      -15.35     33.94 o 
   7   2  17      330.95      265.92     66.94 o 
   8   2  17       47.24      -63.46     63.46 o 
   9   2  17        7.74      -29.06     64.01 o 
  10   2  17      374.41      284.70     64.05 o 
  11   2  17        8.99      -11.69     36.62 o 
  12   2  17        4.45       59.31     44.75 o 
   1   3  17       15.03     -146.90    219.63 o 
   2   3  17        1.45       24.72     49.64 o 
   3   3  17      129.39      137.72     38.20 o 
   4   3  17     2817.13     3021.23    117.44 o 
   5   3  17      425.61      413.91     54.62 o 
   6   3  17        3.38      -20.69     33.76 o 
   7   3  17        3.09       -8.38     27.00 o 
   8   3  17      263.47      357.32     63.43 o 
   9   3  17      546.88      609.05     92.46 o 
  10   3  17      220.36      159.82     61.08 o 
  11   3  17       23.30      110.57     47.31 o 
  12   3  17        3.39      -46.04     73.15 o 
   0   4  17      331.99      195.87     86.12 o 
   1   4  17     1317.34     1178.80     77.93 o 
   2   4  17     3957.04     3760.09    137.49 o 
   3   4  17       91.30      146.46     39.48 o 
   4   4  17       31.02      -38.90     38.90 o 
   5   4  17      123.94      133.67     41.70 o 
   6   4  17      267.55      245.78     52.09 o 
   7   4  17      160.60       89.45    111.15 o 
   8   4  17      465.82      334.78     71.63 o 
   9   4  17      127.36       96.22     37.30 o 
  10   4  17       24.23       81.98     42.21 o 
  11   4  17      269.22      321.94     52.61 o 
   1   5  17       32.53        3.95     35.59 o 
   2   5  17      421.97      485.38     63.09 o 
   3   5  17      580.67      624.12     67.49 o 
   4   5  17      988.49      997.00     93.01 o 
   5   5  17       39.58       38.82     34.95 o 
   6   5  17      592.96      630.18     73.30 o 
   7   5  17        1.22      -35.08     37.28 o 
   8   5  17      194.18      311.25    100.98 o 
   9   5  17      171.08      181.27     48.26 o 
  10   5  17       21.77       83.52     49.43 o 
   0   6  17      478.77      703.83     99.76 o 
   1   6  17     1548.22     1546.83    103.85 o 
   2   6  17      300.04      232.80     59.00 o 
   3   6  17     1077.88      973.16    177.36 o 
   4   6  17      129.20      143.71     48.82 o 
   5   6  17      175.93      239.96     52.92 o 
   6   6  17       22.62       -7.38     78.33 o 
   7   6  17       23.84       91.01     70.47 o 
   8   6  17       90.03       59.83     54.49 o 
   9   6  17        7.05       26.49     46.45 o 
   1   7  17       17.72      -45.25     45.25 o 
   2   7  17        0.28       13.86     37.87 o 
   3   7  17       96.66       77.59     41.11 o 
   4   7  17       52.71       21.84     52.31 o 
   5   7  17        5.22       32.99    126.56 o 
   6   7  17       28.99       15.16     50.63 o 
   7   7  17       35.09      -66.81     66.81 o 
   0   8  17        6.66      137.40     51.53 o 
   1   8  17        1.16       45.37     94.04 o 
   2   8  17      162.95       85.49    177.42 o 
   3   8  17        1.78       74.73     71.02 o 
   4   8  17        8.49       -6.53     66.02 o 
   0   0  18    23886.56    23273.36    392.48 o 
   1   0  18      507.43      482.19     50.04 o 
   2   0  18     3951.11     3986.41    116.45 o 
   3   0  18    10971.18    10520.66    196.33 o 
   4   0  18     1986.87     1985.63     91.17 o 
   5   0  18      765.55      719.56     63.33 o 
   6   0  18     4025.03     4011.33    139.16 o 
   7   0  18     2712.81     2598.76    302.16 o 
   8   0  18     1079.11     1057.98     86.80 o 
   9   0  18      856.81      767.80     74.07 o 
  10   0  18        1.28       -7.50     40.44 o 
  11   0  18      178.66      174.33     59.45 o 
  12   0  18       69.24       89.50     58.44 o 
   1   1  18     3143.21     2956.64    265.86 o 
   2   1  18     3290.11     3282.38    109.90 o 
   3   1  18     1199.23     1145.51     71.97 o 
   4   1  18       54.42       86.54     26.43 o 
   5   1  18       85.07       38.98     35.53 o 
   6   1  18       64.36      118.12     33.88 o 
   7   1  18     3476.58     3512.76    146.66 o 
   8   1  18       70.55       82.05     67.61 o 
   9   1  18      417.50      500.95     98.49 o 
  10   1  18       23.52        8.55     69.62 o 
  11   1  18      174.80      164.65     56.93 o 
  12   1  18        2.65        1.81     36.63 o 
   0   2  18       56.36       36.67     25.95 o 
   1   2  18       59.08       47.60     33.32 o 
   2   2  18     1281.07     1242.06    100.50 o 
   3   2  18      546.65      522.04     78.75 o 
   4   2  18      128.23      138.90     35.82 o 
   5   2  18     5238.12     5139.66    157.67 o 
   6   2  18        2.28      -16.60     27.81 o 
   7   2  18       56.56       64.39     47.45 o 
   8   2  18       42.78       -1.18     60.66 o 
   9   2  18       28.60       25.30     36.90 o 
  10   2  18        0.75       58.98     38.66 o 
  11   2  18       36.08       12.02     71.93 o 
  12   2  18        5.33       20.45     37.26 o 
   1   3  18       81.04       68.40     54.15 o 
   2   3  18      478.79      485.77     50.43 o 
   3   3  18     1456.51     1429.31     82.19 o 
   4   3  18      493.55      475.17     60.42 o 
   5   3  18      294.46      309.49     49.05 o 
   6   3  18       13.83       55.36     34.23 o 
   7   3  18      437.76      330.98     64.74 o 
   8   3  18       23.85      -19.79     38.70 o 
   9   3  18      122.65      185.19     44.50 o 
  10   3  18       17.89      -20.74     75.16 o 
  11   3  18      208.42      281.73     65.83 o 
   0   4  18     3420.29     3233.88    175.90 o 
   1   4  18      144.59      210.91     37.94 o 
   2   4  18     1324.13     1448.00     95.68 o 
   3   4  18      167.65      235.22     72.36 o 
   4   4  18     1115.70     1109.43     79.97 o 
   5   4  18      491.21      524.09     60.68 o 
   6   4  18      255.80      219.15     56.85 o 
   7   4  18      435.63      381.87     61.39 o 
   8   4  18      123.81       95.55     53.69 o 
   9   4  18       41.06       10.81     51.07 o 
  10   4  18      374.11      323.55     69.35 o 
  11   4  18        0.10       42.79     40.74 o 
   1   5  18       49.07       43.15     37.60 o 
   2   5  18       24.39       16.12     32.53 o 
   3   5  18        7.04      -43.28     43.28 o 
   4   5  18      273.11      220.10     54.43 o 
   5   5  18      258.55      160.76     56.66 o 
   6   5  18        4.81        3.97     77.17 o 
   7   5  18       73.31       81.31     40.79 o 
   8   5  18       73.41        5.94     51.51 o 
   9   5  18      658.44      773.98     88.07 o 
  10   5  18       27.98        7.19     48.97 o 
   0   6  18      389.41      381.88     69.92 o 
   1   6  18      117.25       69.81     54.02 o 
   2   6  18       32.65       23.43     49.94 o 
   3   6  18       77.85       12.39     43.08 o 
   4   6  18       54.92       42.03     47.11 o 
   5   6  18       66.11      105.75     45.77 o 
   6   6  18        4.16        4.26     45.80 o 
   7   6  18      433.17      424.30     65.18 o 
   8   6  18      190.08      176.24     65.18 o 
   9   6  18       91.23       94.28     74.91 o 
   1   7  18        7.93      -40.00     40.00 o 
   2   7  18       70.42      142.15    102.20 o 
   3   7  18       34.61        6.27     63.77 o 
   4   7  18       15.04      -49.76     49.91 o 
   5   7  18       25.40      -57.72     57.72 o 
   6   7  18       32.29      -58.75     58.75 o 
   7   7  18       66.55       64.33     62.35 o 
   0   8  18      166.85       25.46     78.69 o 
   1   8  18      115.30      131.70     64.58 o 
   2   8  18       35.36      126.84     49.29 o 
   3   8  18       16.53        6.93     48.83 o 
   4   8  18       13.51       13.46     44.28 o 
   1   1  19        6.35     -371.43    722.35 o 
   2   1  19        8.95       -8.56     37.76 o 
   3   1  19        0.20       -4.68     31.81 o 
   4   1  19       22.14      -10.23     31.07 o 
   5   1  19      302.78      263.40     44.75 o 
   6   1  19      220.79      284.11     41.83 o 
   7   1  19     1374.72     1327.78     90.59 o 
   8   1  19      268.72      349.15     51.58 o 
   9   1  19      628.13      597.07     69.57 o 
  10   1  19       48.93       27.07     44.28 o 
  11   1  19      143.82      339.47    131.31 o 
  12   1  19       58.04       78.01     50.82 o 
   0   2  19       64.48       77.35     41.78 o 
   1   2  19      112.49      -60.54    191.61 o 
   2   2  19       36.81       50.36     26.83 o 
   3   2  19      113.52       49.12     40.76 o 
   4   2  19      109.54      163.94     35.14 o 
   5   2  19       54.31       38.24     32.31 o 
   6   2  19      167.49       15.18     53.17 o 
   7   2  19       19.43       -9.64     62.49 o 
   8   2  19        3.46       30.58     31.50 o 
   9   2  19       79.25       88.87     43.84 o 
  10   2  19      182.84       91.63     84.90 o 
  11   2  19        9.97       36.64     85.82 o 
  12   2  19       26.16      116.94     73.33 o 
   1   3  19      154.46       89.89     92.39 o 
   2   3  19       34.80       20.09     68.95 o 
   3   3  19       90.14       48.75     67.61 o 
   4   3  19      225.64      204.06     46.57 o 
   5   3  19       85.34       94.72     31.79 o 
   6   3  19      372.91      345.12     57.69 o 
   7   3  19      103.74      107.75     75.89 o 
   8   3  19      234.25      244.14     60.60 o 
   9   3  19        0.61       29.25     39.54 o 
  10   3  19       46.78        7.33     50.46 o 
  11   3  19       48.30       81.23     63.83 o 
   0   4  19       20.86        0.00     57.86 o 
   1   4  19       94.75       54.35     91.05 o 
   2   4  19       66.52      -39.26     88.68 o 
   3   4  19        0.02      -36.46     36.46 o 
   4   4  19        7.55       24.29     69.19 o 
   5   4  19      540.14      529.46     70.22 o 
   6   4  19      404.43      453.65     62.20 o 
   7   4  19       22.79       44.59     35.93 o 
   8   4  19       10.76       82.66     36.03 o 
   9   4  19        3.75       17.41     70.22 o 
  10   4  19      103.76      146.13     93.86 o 
  11   4  19       10.28       80.88     57.25 o 
   1   5  19       16.93       38.10     58.04 o 
   2   5  19       42.90        7.02     45.38 o 
   3   5  19      291.11      286.86     58.26 o 
   4   5  19      394.64      435.08     73.03 o 
   5   5  19      497.25      513.21     67.39 o 
   6   5  19       34.77       50.93     52.81 o 
   7   5  19       13.07        3.79     40.07 o 
   8   5  19       72.60       33.93     65.23 o 
   9   5  19      154.34       16.90    164.39 o 
  10   5  19        2.34        0.00     65.90 o 
   0   6  19        0.43       20.22     62.12 o 
   1   6  19       70.20       56.76     46.07 o 
   2   6  19      293.61      447.82     76.62 o 
   3   6  19      352.91      323.30     61.26 o 
   4   6  19        4.24      -17.31     64.93 o 
   5   6  19       58.69       97.01    101.10 o 
   6   6  19       33.81      -30.02     52.86 o 
   7   6  19       24.92      -27.41     55.61 o 
   8   6  19       69.27      120.75    176.08 o 
   1   7  19       85.68       28.06     59.50 o 
   2   7  19      333.98      400.58     60.61 o 
   3   7  19       20.80       10.16     43.16 o 
   4   7  19        6.61       74.00     33.13 o 
   5   7  19       87.56      100.90     45.69 o 
   6   7  19      197.20      206.14     65.38 o 
   0   8  19     1015.56      730.14    136.80 o 
   1   8  19      560.07      437.71     87.54 o 
   2   8  19       28.09      130.05     51.39 o 
   3   8  19       24.22      -40.38     61.42 o 
   0   0  20     3663.26     3478.60    177.97 o 
   1   0  20      812.05      592.82    127.17 o 
   2   0  20       25.04       35.84     22.35 o 
   3   0  20       34.84       15.86     32.25 o 
   4   0  20       19.15       46.81     39.28 o 
   5   0  20     3582.36     3738.19    133.91 o 
   6   0  20        2.39       -3.74     29.64 o 
   7   0  20        0.03       -4.44     30.14 o 
   8   0  20      865.17      784.27     79.38 o 
   9   0  20      800.04      790.22     97.88 o 
  10   0  20        9.40       56.34     40.34 o 
  11   0  20      260.70      328.28     57.66 o 
  12   0  20       45.32       89.18     40.14 o 
   1   1  20      871.36      882.48     71.44 o 
   2   1  20      529.37      572.95     50.56 o 
   3   1  20     1848.92     1973.99     89.58 o 
   4   1  20      475.86      481.58    116.09 o 
   5   1  20      104.39       46.66     42.29 o 
   6   1  20       69.79      125.88     37.15 o 
   7   1  20     1039.59     1135.48     83.36 o 
   8   1  20      636.24      663.34     70.61 o 
   9   1  20       26.49       21.12     43.57 o 
  10   1  20      103.05      169.72     47.88 o 
  11   1  20      384.58      613.57    103.78 o 
  12   1  20        0.93        3.78     59.87 o 
   0   2  20       66.54      -33.99     50.43 o 
   1   2  20     1748.81     1769.78     94.04 o 
   2   2  20       13.85       63.40     45.56 o 
   3   2  20     3023.48     3132.07    120.12 o 
   4   2  20     1069.51      937.74     71.86 o 
   5   2  20      199.88      201.15    108.72 o 
   6   2  20      688.74      699.17    167.13 o 
   7   2  20     1223.45     1153.24     88.63 o 
   8   2  20       33.53       80.50     49.64 o 
   9   2  20       69.30       29.32     44.48 o 
  10   2  20      755.10      867.62     97.63 o 
  11   2  20       57.15      119.38     51.42 o 
   1   3  20      402.88      324.33     60.77 o 
   2   3  20      837.43      728.95     64.43 o 
   3   3  20      880.65      984.30     78.89 o 
   4   3  20      675.76      631.68    103.11 o 
   5   3  20       27.83       39.39     28.06 o 
   6   3  20       81.93      105.58     40.16 o 
   7   3  20        1.28       20.27     53.84 o 
   8   3  20      259.74      234.27     59.26 o 
   9   3  20     1303.51     1312.64    106.64 o 
  10   3  20        3.54      -11.92     44.24 o 
  11   3  20        6.83       17.71     39.35 o 
   0   4  20      192.85      196.73     53.11 o 
   1   4  20      157.99      107.70     48.03 o 
   2   4  20      117.31      161.13     54.69 o 
   3   4  20      185.70      275.40     41.97 o 
   4   4  20      197.63      227.14     43.97 o 
   5   4  20     1413.66     1511.80     99.37 o 
   6   4  20       19.69      -28.62     40.06 o 
   7   4  20       28.42       16.03     39.74 o 
   8   4  20       66.82       45.15     55.51 o 
   9   4  20        2.96       10.53     90.02 o 
  10   4  20      220.47      249.52     83.08 o 
   1   5  20      101.48      114.71     37.14 o 
   2   5  20      257.33      249.89     51.15 o 
   3   5  20        5.34       -1.19     40.68 o 
   4   5  20      194.84      154.61     50.23 o 
   5   5  20      261.64      261.34     47.78 o 
   6   5  20      256.92      350.10    102.69 o 
   7   5  20      116.10      265.05     51.94 o 
   8   5  20       25.10       91.23     48.31 o 
   9   5  20        6.29       25.62     84.11 o 
   0   6  20      502.59      374.09     95.26 o 
   1   6  20        0.18        0.00     52.20 o 
   2   6  20       50.87       14.96     53.37 o 
   3   6  20        0.26       11.06     51.85 o 
   4   6  20       11.66       23.39     39.38 o 
   5   6  20        4.27      -47.97     47.97 o 
   6   6  20        0.53       24.07     40.87 o 
   7   6  20       46.21       99.73     95.07 o 
   8   6  20        8.92       60.99     53.11 o 
   1   7  20        0.03      -49.21     49.21 o 
   2   7  20        0.75       30.33     51.89 o 
   3   7  20       65.57       77.62    109.51 o 
   4   7  20        2.38       31.19     40.00 o 
   5   7  20       50.14      108.16     35.30 o 
   6   7  20        0.01       18.32    140.69 o 
   0   8  20      119.32       26.68     94.28 o 
   1   8  20      275.61      260.91     84.37 o 
   2   8  20       77.57       40.56     77.59 o 
   1   1  21      122.08      -48.55    558.21 o 
   2   1  21        0.12       45.08     45.56 o 
   3   1  21        3.16       34.22     28.55 o 
   4   1  21      307.22      351.56     55.82 o 
   5   1  21       81.53       61.06     56.52 o 
   6   1  21      135.59      167.54     43.40 o 
   7   1  21        5.88      -34.56     55.49 o 
   8   1  21      320.29      353.45     59.30 o 
   9   1  21        2.89      -16.80    112.80 o 
  10   1  21       19.06      -42.44     42.44 o 
  11   1  21       79.89      112.42     52.99 o 
   0   2  21       13.44     -190.39    190.39 o 
   1   2  21       17.42     -985.11   1823.17 o 
   2   2  21     1588.32     1402.70     87.64 o 
   3   2  21      899.63      819.56     71.12 o 
   4   2  21      126.70       96.36     38.96 o 
   5   2  21       24.75       57.34     42.03 o 
   6   2  21       35.43        7.42     36.86 o 
   7   2  21        4.55       41.37     47.81 o 
   8   2  21      131.12      138.78     46.11 o 
   9   2  21      117.71      108.88     55.72 o 
  10   2  21       30.95       82.90     53.31 o 
  11   2  21       23.66       -5.99     51.85 o 
   1   3  21      609.82      166.28    393.39 o 
   2   3  21      239.73      125.48     71.50 o 
   3   3  21      394.08      417.19     61.09 o 
   4   3  21      246.19      230.38     46.22 o 
   5   3  21        7.24       32.75     37.51 o 
   6   3  21      512.68      467.77     65.17 o 
   7   3  21      597.12      636.53     70.97 o 
   8   3  21        4.42      -24.99     40.91 o 
   9   3  21      198.64      156.19     87.16 o 
  10   3  21       21.53      -27.17     68.52 o 
  11   3  21       11.42      113.20     42.77 o 
   0   4  21       21.32      -25.58     60.91 o 
   1   4  21       42.19       -7.94     44.05 o 
   2   4  21       30.81       30.51     47.82 o 
   3   4  21      721.72      622.54     70.85 o 
   4   4  21      973.23     1051.48     83.37 o 
   5   4  21      113.60      145.90     63.04 o 
   6   4  21        6.32      -41.97     41.97 o 
   7   4  21        5.89       27.14     47.59 o 
   8   4  21        9.05        7.45     44.75 o 
   9   4  21       17.62      -17.09     49.95 o 
  10   4  21      302.15      238.44     78.51 o 
   1   5  21        4.80      -11.76     29.66 o 
   2   5  21       26.98       39.23     34.65 o 
   3   5  21       15.62      -23.86     40.34 o 
   4   5  21       41.67       56.39    107.86 o 
   5   5  21      100.74        9.25     96.29 o 
   6   5  21       70.60       16.50     48.50 o 
   7   5  21       29.18      101.38     51.44 o 
   8   5  21      289.81      275.35     67.08 o 
   9   5  21       57.82      181.54     58.86 o 
   0   6  21        1.37      139.35     70.29 o 
   1   6  21      267.43      343.71    156.16 o 
   2   6  21      438.40      361.51     69.31 o 
   3   6  21        2.68       50.60     39.66 o 
   4   6  21       20.26       11.05     57.25 o 
   5   6  21      255.46      309.60     53.67 o 
   6   6  21       29.36      -18.81     57.50 o 
   7   6  21       29.02      110.78     70.96 o 
   1   7  21      316.83      370.86     90.81 o 
   2   7  21      319.13      314.23     69.67 o 
   3   7  21       21.45      -34.43     68.64 o 
   4   7  21       63.29       64.39     55.84 o 
   5   7  21       14.39      -47.57     55.29 o 
   0   0  22      563.05      507.96     82.83 o 
   1   0  22      419.92      391.20     74.61 o 
   2   0  22      480.29      470.05     51.38 o 
   3   0  22     3249.67     3222.17    120.65 o 
   4   0  22      100.17       51.79     36.06 o 
   5   0  22        0.02      -46.48     49.88 o 
   6   0  22      461.47      415.87     61.91 o 
   7   0  22      200.78      171.44     46.30 o 
   8   0  22        4.92       29.20     71.20 o 
   9   0  22      164.59      148.33     54.88 o 
  10   0  22      264.11      211.57     64.25 o 
  11   0  22        0.15       51.83     39.20 o 
   1   1  22      267.53      277.19    122.91 o 
   2   1  22       90.00       93.33     28.74 o 
   3   1  22      187.47      189.53     42.09 o 
   4   1  22      698.38      765.49     63.61 o 
   5   1  22      721.27      745.32     67.97 o 
   6   1  22      225.95      241.79     67.06 o 
   7   1  22      318.03      265.76     51.76 o 
   8   1  22      531.31      612.43     74.94 o 
   9   1  22      110.33       34.04     55.36 o 
  10   1  22        1.66      119.50     47.03 o 
  11   1  22      228.42      352.15     64.96 o 
   0   2  22     6250.87     5939.33    233.64 o 
   1   2  22     4375.52     4556.51    201.66 o 
   2   2  22       81.23       59.47     42.35 o 
   3   2  22      108.72      157.59     42.97 o 
   4   2  22      179.41      274.36     75.10 o 
   5   2  22     1266.49     1275.78     90.56 o 
   6   2  22      483.88      512.51     67.62 o 
   7   2  22       52.44       90.13     79.36 o 
   8   2  22       33.06       56.41     31.06 o 
   9   2  22       43.91       11.39     52.27 o 
  10   2  22       49.06       47.74     36.93 o 
  11   2  22       70.53      116.08     79.36 o 
   1   3  22     1247.30     1210.30    224.44 o 
   2   3  22     1517.53     1349.45     94.65 o 
   3   3  22      549.75      525.15     97.82 o 
   4   3  22      367.44      413.09     52.71 o 
   5   3  22      106.91      160.22     34.51 o 
   6   3  22       19.21       -3.44     37.49 o 
   7   3  22      304.21      406.57     63.67 o 
   8   3  22       18.93       33.43     42.89 o 
   9   3  22      283.61      258.43     61.75 o 
  10   3  22       19.04       56.36     76.74 o 
   0   4  22      285.71      364.34     71.63 o 
   1   4  22      232.30      245.67     46.95 o 
   2   4  22     1024.65     1097.02     86.79 o 
   3   4  22     1126.95     1113.41    157.20 o 
   4   4  22      501.84      434.99     64.36 o 
   5   4  22      100.86       82.07     70.59 o 
   6   4  22        0.27        8.84     33.52 o 
   7   4  22      263.10      387.63     79.06 o 
   8   4  22       93.99      151.19     48.19 o 
   9   4  22       12.97      -31.88     57.07 o 
  10   4  22       65.68      -26.92     91.36 o 
   1   5  22      190.36      197.48     64.38 o 
   2   5  22      468.56      427.37     66.39 o 
   3   5  22       80.88      125.69     35.16 o 
   4   5  22        4.59      -15.30     33.05 o 
   5   5  22       16.53       39.09     38.57 o 
   6   5  22       37.22        3.39     46.56 o 
   7   5  22       50.02       70.87     49.25 o 
   8   5  22      118.16      143.59     63.74 o 
   0   6  22       58.62       99.52     74.18 o 
   1   6  22       70.78       55.34     50.25 o 
   2   6  22        3.13      -30.30     42.63 o 
   3   6  22        0.02      -52.45     52.45 o 
   4   6  22       43.01       82.05     29.99 o 
   5   6  22      458.26      443.50     76.09 o 
   6   6  22       49.27       47.10     63.40 o 
   7   6  22        0.01       61.35     49.56 o 
   1   7  22       44.94      175.15     93.37 o 
   2   7  22       77.94      143.83     52.96 o 
   3   7  22        3.01      -35.42     48.26 o 
   4   7  22        2.22      -15.22     65.78 o 
   1   1  23       45.63      -93.93    236.01 o 
   2   1  23      249.57      288.16     44.89 o 
   3   1  23       61.41       93.15     33.60 o 
   4   1  23       42.75       11.81     37.64 o 
   5   1  23       11.11       -8.78     48.42 o 
   6   1  23      115.91      155.32     56.03 o 
   7   1  23      226.81      293.50     48.43 o 
   8   1  23       50.31       96.20     36.72 o 
   9   1  23       12.69        5.42     52.60 o 
  10   1  23      149.75      209.03     59.56 o 
  11   1  23        3.20      -51.98     99.34 o 
   0   2  23        0.12     -119.13    119.13 o 
   1   2  23       17.19    -1214.78   2932.09 o 
   2   2  23       24.35       -2.87     64.87 o 
   3   2  23      391.04      460.50     71.26 o 
   4   2  23       86.21      138.77     41.66 o 
   5   2  23       10.17       14.63     41.11 o 
   6   2  23        1.91      -35.79     35.79 o 
   7   2  23      308.35      251.48     56.46 o 
   8   2  23        0.01       21.78     47.75 o 
   9   2  23       35.17      -46.61     49.03 o 
  10   2  23       89.19      132.01     49.73 o 
   1   3  23       20.04     -173.69    362.15 o 
   2   3  23      181.93      -80.42    368.30 o 
   3   3  23      652.78      612.02     64.11 o 
   4   3  23      618.71      517.58     82.71 o 
   5   3  23      255.29      204.94     55.35 o 
   6   3  23       21.55       74.57     61.03 o 
   7   3  23        1.52      -21.62     46.32 o 
   8   3  23      329.05      273.89     74.31 o 
   9   3  23       52.17       74.43     61.21 o 
  10   3  23        1.93       35.05     41.03 o 
   0   4  23       16.82      -46.29     64.80 o 
   1   4  23       44.02       19.42     43.45 o 
   2   4  23      137.23      168.16    198.31 o 
   3   4  23       29.44       78.76     35.44 o 
   4   4  23      123.38      227.86    129.85 o 
   5   4  23      344.33      325.98     60.91 o 
   6   4  23       46.36       59.83     39.46 o 
   7   4  23       14.84       76.11     57.80 o 
   8   4  23      152.60      171.84     56.98 o 
   9   4  23      108.29       91.22     58.03 o 
   1   5  23       90.44      169.56     38.76 o 
   2   5  23      507.43      457.03     72.56 o 
   3   5  23       87.14       47.68     54.50 o 
   4   5  23       11.00      -32.94     43.78 o 
   5   5  23      142.65       95.97     53.65 o 
   6   5  23      259.56      255.05     66.94 o 
   7   5  23        6.96       19.34     41.80 o 
   8   5  23        3.44      -25.85     85.45 o 
   0   6  23      146.66      193.80     67.48 o 
   1   6  23        0.27        4.33     41.87 o 
   2   6  23       12.76      -17.74     52.09 o 
   3   6  23      190.04      172.68     51.72 o 
   4   6  23        4.96       11.81     37.35 o 
   5   6  23       92.97       94.42     68.82 o 
   6   6  23      133.34      153.89    104.70 o 
   1   7  23      157.37       81.53     64.07 o 
   2   7  23       56.10      135.60     51.37 o 
   3   7  23       21.99       25.00     41.45 o 
   4   7  23      105.27      161.01     54.77 o 
   0   0  24      738.12      737.45     97.33 o 
   1   0  24       54.82       81.44     35.70 o 
   2   0  24       63.13       64.49     38.95 o 
   3   0  24      298.30      264.24     46.03 o 
   4   0  24      323.63      407.19     69.07 o 
   5   0  24      282.77      304.95     51.73 o 
   6   0  24      936.09     1062.53    100.68 o 
   7   0  24      195.93      204.98     49.43 o 
   8   0  24       28.55       65.41     32.73 o 
   9   0  24       21.84        5.48     43.28 o 
  10   0  24      583.35      624.66    106.65 o 
  11   0  24       65.95      101.60    107.99 o 
   1   1  24      120.97      101.72     34.61 o 
   2   1  24       12.18       40.14     57.13 o 
   3   1  24      677.17      528.49     69.67 o 
   4   1  24      710.67      697.13     71.26 o 
   5   1  24        0.01       -1.08     34.54 o 
   6   1  24      331.15      296.37     55.72 o 
   7   1  24        8.97       12.03     87.64 o 
   8   1  24       22.85      -22.68     41.45 o 
   9   1  24      118.92      146.10     42.01 o 
  10   1  24       74.67       18.61     54.75 o 
   0   2  24       65.01      -95.74     95.74 o 
   1   2  24        1.58      -46.82     46.82 o 
   2   2  24      780.77      840.06    169.62 o 
   3   2  24      111.13      149.71     44.80 o 
   4   2  24      457.50      469.76    122.85 o 
   5   2  24        3.19       -9.12     34.26 o 
   6   2  24       42.76      131.27     55.24 o 
   7   2  24      501.02      566.21     73.08 o 
   8   2  24      673.98      795.00     86.97 o 
   9   2  24        6.81      -59.39     78.57 o 
  10   2  24        3.45       10.28     84.29 o 
   1   3  24      318.24      195.12     52.61 o 
   2   3  24      592.24      575.72     67.29 o 
   3   3  24       75.52        6.49     46.94 o 
   4   3  24      220.19      287.51     45.78 o 
   5   3  24      457.13      407.01    120.17 o 
   6   3  24       31.82       58.88     52.87 o 
   7   3  24       16.10      -34.69     44.34 o 
   8   3  24      396.20      337.59     88.37 o 
   9   3  24       56.52       98.68    120.11 o 
  10   3  24      185.70      222.23    141.85 o 
   0   4  24      519.45      442.91    107.19 o 
   1   4  24       72.51       44.02     35.84 o 
   2   4  24       15.93        3.70    117.79 o 
   3   4  24       31.73       28.55     50.31 o 
   4   4  24      236.22      214.24     57.37 o 
   5   4  24      339.37      394.70     61.99 o 
   6   4  24      100.89       91.26     56.70 o 
   7   4  24        0.08       52.14     34.11 o 
   8   4  24       41.00        6.73     57.54 o 
   9   4  24       82.77       53.35     46.84 o 
   1   5  24       62.47       73.45     48.30 o 
   2   5  24       69.58       67.11     50.80 o 
   3   5  24       73.57       92.88     44.75 o 
   4   5  24        0.44        0.00     39.28 o 
   5   5  24        0.17      -41.24     41.24 o 
   6   5  24      284.72      273.82     79.12 o 
   7   5  24       23.90       77.05     38.50 o 
   8   5  24       42.18      188.81     83.08 o 
   0   6  24        7.47       94.16     43.97 o 
   1   6  24       62.61      126.57     50.37 o 
   2   6  24      237.41      263.48     77.41 o 
   3   6  24      134.68      115.99     59.93 o 
   4   6  24       12.59       73.38     56.16 o 
   5   6  24       13.02      -36.58    109.81 o 
   6   6  24      218.84      275.21     60.93 o 
   1   7  24       42.69       26.68     59.59 o 
   2   7  24       37.06      -35.45     66.45 o 
   3   7  24       25.56       13.52     75.28 o 
   1   1  25        6.23     -292.26    559.79 o 
   2   1  25     1207.92     1177.37     85.72 o 
   3   1  25      141.58      106.30     46.55 o 
   4   1  25       74.18       59.54     48.98 o 
   5   1  25        0.06       32.40     32.07 o 
   6   1  25      178.49      158.68     56.35 o 
   7   1  25       68.48      106.78     44.08 o 
   8   1  25      356.16      352.35     96.60 o 
   9   1  25       66.58       51.94     34.91 o 
  10   1  25       16.74      -32.64     53.31 o 
   0   2  25      561.83      121.81    124.98 o 
   1   2  25        0.41      -65.93    131.31 o 
   2   2  25      109.90      -49.42    124.49 o 
   3   2  25       63.59        6.52     73.09 o 
   4   2  25      341.09      238.07     53.57 o 
   5   2  25       54.35       58.89     45.27 o 
   6   2  25      143.57      139.66     52.20 o 
   7   2  25        0.76       78.47     93.67 o 
   8   2  25       21.49      -29.52     49.73 o 
   9   2  25       86.05       27.08     55.69 o 
  10   2  25       16.83       22.44     45.74 o 
   1   3  25       65.65       75.45    241.92 o 
   2   3  25       17.14     -169.40    354.05 o 
   3   3  25      174.96      175.15     47.30 o 
   4   3  25      431.80      380.15     94.83 o 
   5   3  25        0.09       11.73     40.76 o 
   6   3  25      187.19      182.52     57.47 o 
   7   3  25      124.18      140.77     97.94 o 
   8   3  25       60.40      195.97     52.52 o 
   9   3  25       15.90        0.41     52.68 o 
   0   4  25      196.37      270.55     90.14 o 
   1   4  25        8.72      -46.92     46.92 o 
   2   4  25        5.73      -42.95     51.39 o 
   3   4  25      126.02      124.52     37.93 o 
   4   4  25        1.37      -39.42     39.42 o 
   5   4  25      150.07      172.67     50.19 o 
   6   4  25        9.33        0.00     37.50 o 
   7   4  25       15.71       13.67    104.39 o 
   8   4  25        4.07       35.68     52.27 o 
   1   5  25      192.36      205.76     61.98 o 
   2   5  25       81.14       33.84     89.35 o 
   3   5  25       41.40      108.78     39.82 o 
   4   5  25       23.75       21.73     58.53 o 
   5   5  25        0.05      -18.66     45.70 o 
   6   5  25        0.85      -16.48     44.22 o 
   7   5  25        3.05      -12.10     49.60 o 
   0   6  25        6.47      -75.89     75.89 o 
   1   6  25       72.14      151.84     39.45 o 
   2   6  25      317.23      362.80     65.97 o 
   3   6  25      143.69      162.65     60.00 o 
   4   6  25       13.86        3.13     45.07 o 
   5   6  25       20.06       23.05     54.15 o 
   0   0  26       10.06      -43.37     52.74 o 
   1   0  26     2211.68     1984.33    148.31 o 
   2   0  26     6028.56     6384.60    192.12 o 
   3   0  26      225.78      285.00     51.51 o 
   4   0  26      485.11      583.55     66.14 o 
   5   0  26       64.74      146.08     83.87 o 
   6   0  26        0.60       41.54     31.61 o 
   7   0  26        0.01       -7.16     38.52 o 
   8   0  26      816.41      897.36    128.51 o 
   9   0  26       18.11       -2.73     62.25 o 
  10   0  26       28.35       15.07     52.00 o 
   1   1  26     1091.31     1081.08    132.41 o 
   2   1  26       66.85      118.31     62.92 o 
   3   1  26      401.91      351.41     59.24 o 
   4   1  26     1504.82     1475.11    101.53 o 
   5   1  26       85.80       59.13     36.26 o 
   6   1  26      651.00      771.46     75.38 o 
   7   1  26       95.77       44.78     60.97 o 
   8   1  26       31.17       33.81     32.00 o 
   9   1  26        4.03      105.50     41.10 o 
  10   1  26        0.52       56.28     33.50 o 
   0   2  26      797.97      711.26    113.89 o 
   1   2  26      317.35      266.66     47.29 o 
   2   2  26      204.10      317.24     65.05 o 
   3   2  26     2786.90     2558.03    404.66 o 
   4   2  26      328.19      404.79     64.65 o 
   5   2  26      261.48      274.35     52.76 o 
   6   2  26       39.87       14.04     44.32 o 
   7   2  26       20.42       23.27     85.57 o 
   8   2  26      127.19      200.92     52.41 o 
   9   2  26       33.36       30.91     51.47 o 
   1   3  26      162.57      125.78     43.96 o 
   2   3  26       33.88       63.00     39.94 o 
   3   3  26        0.58      -25.88     36.38 o 
   4   3  26       38.88       98.62     40.42 o 
   5   3  26      202.76      239.22     48.41 o 
   6   3  26       69.69      127.55     49.81 o 
   7   3  26        0.69       36.30     41.20 o 
   8   3  26      449.35      472.18     66.08 o 
   9   3  26        2.67       46.38     87.10 o 
   0   4  26       84.39       31.31     78.69 o 
   1   4  26      120.77      119.85     99.40 o 
   2   4  26      343.72      389.77     70.60 o 
   3   4  26       51.13       10.84     64.99 o 
   4   4  26       18.55      -83.87     83.87 o 
   5   4  26        4.39      -24.06     46.23 o 
   6   4  26       39.02       64.82     41.18 o 
   7   4  26       45.57       44.01     54.13 o 
   8   4  26      205.19      269.98     65.89 o 
   1   5  26       19.42      -20.08     68.52 o 
   2   5  26       68.45       10.47     57.11 o 
   3   5  26       50.10       65.13     47.54 o 
   4   5  26       78.37      172.55     42.37 o 
   5   5  26       21.15      -12.06     45.11 o 
   6   5  26        4.78       34.27     52.20 o 
   0   6  26      347.67      363.61     86.00 o 
   1   6  26       15.98       51.89     56.58 o 
   2   6  26       47.66      104.48     69.98 o 
   3   6  26        0.40      -43.19     43.19 o 
   4   6  26        2.93       14.07     37.41 o 
   1   1  27       27.11     -675.12    764.25 o 
   2   1  27      115.84      183.02     52.42 o 
   3   1  27      190.77      183.79     47.49 o 
   4   1  27        0.01      -49.82     49.82 o 
   5   1  27       62.52      129.42     39.66 o 
   6   1  27       43.22       58.19     44.92 o 
   7   1  27       69.53      138.05     46.73 o 
   8   1  27        0.27      -39.28     79.18 o 
   9   1  27      228.19      282.35     90.57 o 
   0   2  27       10.09      -83.20     83.20 o 
   1   2  27        2.47      -92.37    244.60 o 
   2   2  27      167.84       90.82     73.03 o 
   3   2  27       34.50      -63.18     63.18 o 
   4   2  27       34.62      -29.08     40.79 o 
   5   2  27      109.29      216.09    128.69 o 
   6   2  27        5.29      -50.43     50.43 o 
   7   2  27      189.87      175.81     70.09 o 
   8   2  27      116.41       79.87     60.87 o 
   9   2  27       85.63       78.14     61.38 o 
   1   3  27       23.61      -91.18     91.18 o 
   2   3  27      153.80       24.63     54.13 o 
   3   3  27       70.41      146.53     43.92 o 
   4   3  27       24.79      -21.87     40.47 o 
   5   3  27       85.70       73.03     43.92 o 
   6   3  27      246.64      192.96     82.10 o 
   7   3  27       80.78      143.58     55.42 o 
   8   3  27        0.78      -24.02    110.67 o 
   0   4  27      319.11      530.98     92.58 o 
   1   4  27        4.54      -92.46     92.46 o 
   2   4  27      310.81      318.00     77.35 o 
   3   4  27      365.09      493.40     74.52 o 
   4   4  27      123.57      132.33     49.19 o 
   5   4  27        1.53       66.35     48.29 o 
   6   4  27       70.58       81.08     48.75 o 
   7   4  27      140.64      216.83     58.46 o 
   1   5  27      151.22      167.94     56.89 o 
   2   5  27        3.75      -50.57     50.57 o 
   3   5  27        8.70      -10.21     45.02 o 
   4   5  27       27.60      -12.55     48.03 o 
   5   5  27        9.78       54.10     42.17 o 
   6   5  27       29.43       82.09     73.94 o 
   0   6  27        8.95       25.82     66.02 o 
   1   6  27       12.51       -6.56     59.13 o 
   2   6  27        5.73       -1.89     40.28 o 
   3   6  27        0.04      -56.56     56.56 o 
   0   0  28      892.42     1002.52    110.97 o 
   1   0  28      387.92      388.84     91.18 o 
   2   0  28      106.73      136.52     47.19 o 
   3   0  28      438.33      308.87     99.76 o 
   4   0  28       96.49      102.98     49.52 o 
   5   0  28      436.52      346.17     85.76 o 
   6   0  28      590.21      666.67     80.42 o 
   7   0  28      133.52      162.08     56.64 o 
   8   0  28      101.81      168.92     38.97 o 
   9   0  28       56.59       62.16     51.19 o 
   1   1  28      117.81       63.71     47.61 o 
   2   1  28       37.39       26.82    182.11 o 
   3   1  28      183.30      140.49     52.91 o 
   4   1  28     1098.21     1113.76     96.81 o 
   5   1  28      138.56      217.21     81.31 o 
   6   1  28      246.88      233.36     66.31 o 
   7   1  28        9.61       70.58     27.49 o 
   8   1  28        0.95       47.94     43.68 o 
   9   1  28        0.09       23.91     49.17 o 
   0   2  28       13.28      -39.95     61.52 o 
   1   2  28        3.15       12.09    110.36 o 
   2   2  28      607.86      606.08    137.47 o 
   3   2  28        0.23       68.51     41.99 o 
   4   2  28        1.07       -4.73     59.02 o 
   5   2  28       79.10      158.36     45.73 o 
   6   2  28       40.76       40.43     51.74 o 
   7   2  28        0.07       31.41     37.76 o 
   8   2  28      208.21      243.88    142.40 o 
   1   3  28        3.82      -75.14    142.64 o 
   2   3  28      170.41      112.97     63.61 o 
   3   3  28      102.94      108.76     44.99 o 
   4   3  28       34.68       56.34     42.85 o 
   5   3  28       49.44      109.99     36.50 o 
   6   3  28      441.09      488.00     73.26 o 
   7   3  28      173.78       90.36     62.99 o 
   8   3  28        1.91       73.02     44.33 o 
   0   4  28      230.82      191.49    113.16 o 
   1   4  28      264.46      313.45     64.76 o 
   2   4  28       15.10      -26.09    154.52 o 
   3   4  28      208.36       42.12     73.37 o 
   4   4  28       71.29       18.91     55.67 o 
   5   4  28      146.09      125.69     47.19 o 
   6   4  28       44.71      149.51     44.51 o 
   7   4  28      372.34      340.53     74.33 o 
   1   5  28        6.96      -57.16     57.34 o 
   2   5  28       32.79       93.78     35.42 o 
   3   5  28       84.87       69.84     69.37 o 
   4   5  28       83.32      142.10     54.12 o 
   5   5  28        0.88       -3.35     40.02 o 
   0   6  28        0.66       53.48     77.96 o 
   1   6  28       82.02      134.90     59.47 o 
   1   1  29        3.50      -71.15    101.53 o 
   2   1  29      559.91      530.42    164.69 o 
   3   1  29      469.04      423.11     74.42 o 
   4   1  29      207.82      280.43     63.78 o 
   5   1  29      385.48      386.58     84.66 o 
   6   1  29      107.11       23.84     57.05 o 
   7   1  29       88.82      212.13     86.49 o 
   8   1  29        1.75       82.65     39.35 o 
   0   2  29      109.64      177.36     61.76 o 
   1   2  29       46.21       41.81    125.77 o 
   2   2  29       41.02     -235.77    472.51 o 
   3   2  29      345.17      433.27     66.60 o 
   4   2  29        0.23        1.70     43.03 o 
   5   2  29       28.37       40.22     45.26 o 
   6   2  29        3.48        4.55     44.21 o 
   7   2  29       60.95       57.80     53.50 o 
   8   2  29       60.07       72.29     58.23 o 
   1   3  29      177.11      138.56     49.58 o 
   2   3  29       19.30      -20.11    111.46 o 
   3   3  29       23.69       12.27     56.95 o 
   4   3  29       15.48        1.49     52.68 o 
   5   3  29       44.06       89.24    109.14 o 
   6   3  29       38.06      -19.58     57.39 o 
   7   3  29       93.93      151.30     59.37 o 
   0   4  29      281.49      222.43    107.93 o 
   1   4  29       67.10      -46.77     55.92 o 
   2   4  29      186.10      306.32     62.17 o 
   3   4  29        7.73       23.65     48.87 o 
   4   4  29        2.15       24.85     55.97 o 
   5   4  29       75.72       30.97     65.49 o 
   6   4  29       54.17      -11.04     53.35 o 
   1   5  29       64.03      109.55     45.54 o 
   2   5  29        2.73      -17.30     45.01 o 
   3   5  29       94.47      227.78     54.10 o 
   4   5  29       32.51       39.97     93.61 o 
   0   0  30       71.26      -20.95     71.02 o 
   1   0  30       26.02      -21.15     47.02 o 
   2   0  30      132.79      177.16     63.95 o 
   3   0  30      389.26      328.81     60.61 o 
   4   0  30     1475.67     1389.88    107.45 o 
   5   0  30        0.77       15.17     47.65 o 
   6   0  30        5.97      -34.12     66.69 o 
   7   0  30        0.24       -4.01     44.52 o 
   8   0  30       96.52      141.21     47.75 o 
   1   1  30      140.90      139.43     79.67 o 
   2   1  30      201.06       43.01    242.10 o 
   3   1  30       86.32      118.54     56.43 o 
   4   1  30       99.16       19.26    124.49 o 
   5   1  30       17.14       23.45     70.35 o 
   6   1  30      241.82      167.10     91.66 o 
   7   1  30       16.56       34.19     40.07 o 
   8   1  30       87.94       92.36     52.28 o 
   0   2  30       15.01      -43.61     67.12 o 
   1   2  30       99.00       60.40     71.14 o 
   2   2  30      508.44      623.96     72.16 o 
   3   2  30      312.29      390.25    118.89 o 
   4   2  30       45.01      -39.06     46.53 o 
   5   2  30       82.40      127.29     78.39 o 
   6   2  30       39.62      131.40     49.47 o 
   7   2  30      123.19      160.47     59.20 o 
   1   3  30       14.15      -54.72     54.72 o 
   2   3  30       65.69      158.91     43.25 o 
   3   3  30        7.11       61.29     39.50 o 
   4   3  30      334.26      390.55     64.23 o 
   5   3  30        5.05      -35.36     50.25 o 
   6   3  30      239.82      280.92     66.28 o 
   0   4  30      364.47      328.41    105.37 o 
   1   4  30       37.48       32.91     79.36 o 
   2   4  30       68.51       23.56     69.34 o 
   3   4  30       51.77       47.10     94.34 o 
   4   4  30       49.72       40.14     56.73 o 
   5   4  30       21.45       51.78     53.23 o 
   1   5  30       76.52       65.71     44.48 o 
   2   5  30       37.53       39.10    119.56 o 
   3   5  30       42.15       35.36     60.78 o 
   1   1  31       58.06        9.85    138.74 o 
   2   1  31        4.01        3.53     43.27 o 
   3   1  31       72.19       33.27     54.26 o 
   4   1  31       93.75      115.95     43.91 o 
   5   1  31       11.46      -36.28     51.75 o 
   6   1  31       12.38       18.67     47.57 o 
   7   1  31        4.99       31.26     44.67 o 
   0   2  31      125.34     -169.44    169.44 o 
   1   2  31      233.29      200.22    245.45 o 
   2   2  31       16.36     -243.38    421.65 o 
   3   2  31        7.14      -57.86     57.86 o 
   4   2  31        9.70       15.62     66.57 o 
   5   2  31       41.87      -45.98     49.08 o 
   6   2  31       68.82       33.89     51.94 o 
   1   3  31       31.63       70.69     41.24 o 
   2   3  31        1.00       44.09     84.60 o 
   3   3  31        3.47      -73.88     73.88 o 
   4   3  31       44.05       51.98     51.71 o 
   5   3  31       54.57      153.67     45.74 o 
   6   3  31        0.05      -40.56     61.88 o 
   0   4  31       18.48       12.67     76.86 o 
   1   4  31       18.17      -88.74     88.74 o 
   2   4  31      102.10      126.76     67.09 o 
   3   4  31       92.39      106.26     78.33 o 
   4   4  31       20.55       96.96     47.26 o 
   0   0  32        2.92      -11.45     61.64 o 
   1   0  32        3.63       -4.56     40.62 o 
   2   0  32      706.37     1026.69     91.36 o 
   3   0  32        2.33       30.23     29.60 o 
   4   0  32       34.32       26.42     43.58 o 
   5   0  32        2.23       20.66     62.86 o 
   6   0  32       11.47       -5.76     71.93 o 
   1   1  32        8.12      -25.72     51.49 o 
   2   1  32      209.10      265.60     87.89 o 
   3   1  32        9.01       48.56     65.72 o 
   4   1  32       88.63       90.24     92.03 o 
   5   1  32       49.61       35.60    101.47 o 
   6   1  32      229.61      145.02     59.03 o 
   0   2  32      670.74      675.94    118.04 o 
   1   2  32       24.64     -152.19    196.42 o 
   2   2  32        0.01       73.05     60.18 o 
   3   2  32      162.89      238.03     67.54 o 
   4   2  32      120.08      137.05     58.67 o 
   5   2  32       20.63        9.85     77.96 o 
   6   2  32      160.33      120.90     87.77 o 
   1   3  32       73.22       38.52     54.82 o 
   2   3  32       32.90       72.98     44.31 o 
   3   3  32       63.60       31.70     58.07 o 
   4   3  32      232.40      242.87     91.60 o 
   5   3  32        1.17       40.56     52.26 o 
   0   4  32        9.74       65.54     83.93 o 
   1   4  32      114.93       99.31    111.88 o 
   2   4  32      243.63      179.27    139.66 o 
   3   4  32        0.30        0.00     73.94 o 
   1   1  33       46.07     -164.17    205.50 o 
   2   1  33        6.31      -79.42     79.42 o 
   3   1  33      296.02      198.83     65.28 o 
   4   1  33       92.91      115.89     63.89 o 
   5   1  33      163.08      124.76     67.30 o 
   0   2  33       14.88     -103.42    103.42 o 
   1   2  33       20.97      -30.38     56.03 o 
   2   2  33       11.00       25.36     60.76 o 
   3   2  33        2.45       51.44     50.18 o 
   4   2  33       30.68       57.62     52.38 o 
   5   2  33        1.58      -41.49     49.43 o 
   1   3  33       20.40       66.39     48.75 o 
   2   3  33        0.59      -25.73     51.40 o 
   3   3  33        3.05      -32.52     60.01 o 
   0   0  34      238.23      236.68    106.46 o 
   1   0  34        0.21        4.67     45.70 o 
   2   0  34       55.43       45.84     51.58 o 
   3   0  34      263.42      262.79     55.60 o 
   4   0  34       42.65       12.38     53.98 o 
   1   1  34      175.37      167.48     70.03 o 
   2   1  34      191.63      229.37     68.05 o 
   3   1  34       21.09      -10.10     50.60 o 
   4   1  34        7.51       24.18     55.62 o 
   0   2  34        3.56      -61.76     61.76 o 
   1   2  34        0.20      -49.49     77.47 o 
   2   2  34      156.91      318.06     67.30 o 
   3   2  34      123.27       -1.64     92.94 o 
   1   3  34       42.05      -80.30     80.30 o 
   1   1  35       32.93      -87.23     98.49 o 
   2   1  35        0.40     -247.90    258.67 o 
   3   1  35        3.89      -30.11     51.51 o 
   0   2  35        8.24      -95.62     95.62 o 
   1   2  35       95.91      197.58     53.85 o 
                                                 
